# Supplementary material for: Computational Reconstruction of the Transcription Factor Regulatory Network Induced by Auxin in Arabidopsis thaliana L
Source: Plants (Basel). 2024 Jul 10;13(14):1905. doi: 10.3390/plants13141905 (PMC11280061; doi:10.3390/plants13141905)
Supplement: Supplementary file 1 [file plants-13-01905-s001.zip]

Archive with 2 entries (2 files):
- plants-3062661-supplementary.pdf
- Supplementary Tables S1_15.xlsx
