# Supplementary material for: Computational Reconstruction of the Transcription Factor Regulatory Network Induced by Auxin in Arabidopsis thaliana L
Source: Plants (Basel). 2024 Jul 10;13(14):1905. doi: 10.3390/plants13141905 (PMC11280061; doi:10.3390/plants13141905)
Supplement: Supplementary file 1 [file plants-13-01905-s001.zip › Supplementary Tables S1_15.xlsx]

## Sheet: description
S1	Table S1	The list of differentially expressed genes (DEGs)	DEGs were derived from publicly available microarray data (GSE42896, 6h of 2,4-D treatment, De Rybel et al., 2012).
S2	Table S2	FindTFnet output and its processing
S2A			FindTFnet output
S2B			colamp transcription factor (TF) links. The DAP-seq data on TF binding was taken from leaf gDNA with methylcytosines eliminated due to PCR amplification
S2C			col TF links. The DAP-seq data on TF binding was taken from leaf gDNA possessing epigenetic DNA modifications
S2D			col&colamp TF links. TF links common for col and colamp TF links
S2E			Links among transcriptionally regulated TFs, which DAP-seq peaks are enriched in DEG promoters (1000 nts)
S2F			ARFs targets in the TFRN found with ChIP-seq data for ARF6 (Oh et al., 2014), ARF5, ARF7, ARF10 (Xie et al., 2022 ), ARF3 (Simonini et al., 2017)
S3	Table S3	Verification of the functional types of TF regulators predicted with FindTFnet
S3A			Verification of the functional types of TF regulators predicted with FindTFnet
S3B			Recognazied TF motives in promotors of AT1G19000, GBF3, bZIP16, ERF15
S4	Table S4	Functional annotation of DEGs: David output on Biological Processes
S4A			Biological Processes enriched in auxin downregulated DEGs
S4B			Biological Processes enriched in auxin upregulated DEGs
S5	Table S5	Links of Biological Processes to the Downregulated Activators (DAs)
S5A			Fractions of auxin downregulated DEGs activated by DAs before auxin treatment in BPs where they are enriched
S5B			Biological Processe activation by DAs before auxin treatment
S6	Table S6	Links of Biological Processes to the Upregulated Suppressores (USes)
S6A			Fractions of auxin downregulated DEGs suppressed by USes during auxin treatment in BPs where they are enriched
S6B			Biological Processe suppression by USes during auxin treatment
S7	Table S7	The most DA and US connective genes in the BPs enriched in auxin downregulated DEGs
S7A			The most DA connective genes in the BPs enriched in auxin downregulated DEGs
S7B			The most US connective genes in the BPs enriched in auxin downregulated DEGs
S8	Table S8	Auxin downregulates chlorophyll biosynthesis by upregulating suppressors that repress both genes encoding enzymes for this process and TFs - activators of these genes .
S8A			The list of genes encoding enzymes for chlorophyll biosynthesis enriched in dDEGs of auxin induced transcriptome
S8B			DAs, TFs activating enzymes for chlorophyll biosynthesis in norm and USes, auxin induced supressors of the enzymes
S9	Table S9	Auxin downregulates lignin biosynthesis by upregulating suppressors that repress both genes encoding enzymes for this process and TFs - activators of these genes .
S9A			The list of genes encoding enzymes for lignin biosynthesis enriched in dDEGs of auxin induced transcriptome
S9B			DAs, TFs activating enzymes for lignin biosynthesis in norm and USes, auxin induced supressors of the enzymes
S10	Table S10	Auxin downregulates ABA signaling by upregulating suppressors that repress both genes encoding components for this process and TFs - activators of these genes
S10A			The list of genes encoding ABA signaling components enriched in dDEGs of auxin induced transcriptome
S10B			DAs, TFs activating components of ABA signaling in norm and USes, auxin induced supressors of the components
S11	Table S11	Links of BPs to the Downregulated Suppressor (DSes)	Fractions of auxin upregulated DEGs suppressed by DSes before auxin treatment in BPs where they are enriched
S12	Table S12	Links of BPs to the Upregulated Activators (UAs)
S12A			Fractions of auxin upregulated DEGs activated by UAs during auxin treatment in BPs where they are enriched
S12B			The most UA connective genes in the BPs enriched in auxin upregulated DEGs
S13	Table S13	BP activation by UAs during auxin treatment
S14	Table S14	Auxin upregulates ribosome biogenesis by downregulating TFs suppressing genes encoding components for this process in norm and upregulating TFs activators of these genes .
S14A			The list of genes encoding components of ribosome biogenesis enriched in uDEGs of auxin induced transcriptome
S14B			DSes, TFs suppressing components of ribosome biogenesis in norm and UAs, auxin induced activators of the components
S15	Table S15	DAs having DAP-seq peaks in the ATG8E 1000 bp promoter

## Sheet: S1
Supplementary Table 1. The list of differentially expressed genes (DEGs). DEGs were derived from publicly available microarray data (GSE42896, 6h of 2,4-D treatment, De Rybel et al., 2012)
TAIR ID	Short gene name	Description	logFC	FDR
AT1G32450	NPF7.3	nitrate transporter 1.5(NRT1.5)	-7.33048	2.40618e-08
AT4G30450	AT4G30450	glycine-rich protein(AT4G30450)	-6.42822	6.20263e-08
AT5G23020	IMS2	2-isopropylmalate synthase 2(IMS2)	-6.24941	2.59772e-06
AT3G53980	AT3G53980	Bifunctional inhibitor/lipid-transfer protein/seed storage 2S albumin superfamily protein(AT3G53980)	-5.91216	3.39594e-07
AT3G23430	PHO1	phosphate 1(PHO1)	-5.78251	3.66854e-08
AT5G47450	TIP2;3	tonoplast intrinsic protein 2;3(TIP2;3)	-5.77898	1.51202e-08
AT1G49470	AT1G49470	transmembrane epididymal protein (DUF716)(AT1G49470)	-5.77169	1.32552e-08
AT3G45160	AT3G45160	Putative membrane lipoprotein(AT3G45160)	-5.63127	2.82109e-07
AT1G29910	CAB3	chlorophyll A/B binding protein 3(CAB3)	-5.60874	1.03379e-06
AT1G20160	ATSBT5.2	Subtilisin-like serine endopeptidase family protein(ATSBT5.2)	-5.5401	2.82117e-08
AT1G02640	BXL2	beta-xylosidase 2(BXL2)	-5.42814	7.82147e-07
AT4G30460	AT4G30460	glycine-rich protein(AT4G30460)	-5.39227	3.6458e-08
AT5G23010	MAM1	methylthioalkylmalate synthase 1(MAM1)	-5.37301	1.36414e-06
AT3G01260	AT3G01260	Galactose mutarotase-like superfamily protein(AT3G01260)	-5.36785	2.40425e-07
AT3G46130	MYB48	myb domain protein 48(MYB48)	-5.29819	2.39337e-06
AT3G62040	AT3G62040	Haloacid dehalogenase-like hydrolase (HAD) superfamily protein(AT3G62040)	-5.2742	2.3175e-07
AT1G30840	PUP4	purine permease 4(PUP4)	-5.24973	1.78032e-07
AT4G08300	UMAMIT17	nodulin MtN21 /EamA-like transporter family protein(UMAMIT17)	-5.24582	3.4334e-07
AT5G23660	SWEET12	bidirectional sugar transporter SWEET12-like protein(SWEET12)	-5.13219	3.1226e-05
AT2G44130	KMD3	Galactose oxidase/kelch repeat superfamily protein(AT2G44130)	-5.10931	2.94082e-06
AT2G39510	UMAMIT14	nodulin MtN21 /EamA-like transporter family protein(UMAMIT14)	-5.03005	7.09586e-08
AT1G25230	AT1G25230	Calcineurin-like metallo-phosphoesterase superfamily protein(AT1G25230)	-5.02974	3.64743e-07
AT4G08290	UMAMIT20	nodulin MtN21 /EamA-like transporter family protein(UMAMIT20)	-4.96688	1.1887e-06
AT2G22330	CYP79B3	cytochrome P450, family 79, subfamily B, polypeptide 3(CYP79B3)	-4.86906	1.16016e-05
AT5G56870	BGAL4	beta-galactosidase 4(BGAL4)	-4.83107	2.23824e-07
AT1G80050	APT2	adenine phosphoribosyl transferase 2(APT2)	-4.80126	5.61822e-08
AT3G20015	AT3G20015	Eukaryotic aspartyl protease family protein(AT3G20015)	-4.79056	1.76512e-07
AT4G11190	AT4G11190	Disease resistance-responsive (dirigent-like protein) family protein(AT4G11190)	-4.75505	2.05549e-06
AT3G58990	IPMI1	isopropylmalate isomerase 1(IPMI1)	-4.74918	6.22468e-06
AT5G15830	bZIP3	basic leucine-zipper 3(bZIP3)	-4.71007	7.93478e-08
AT2G21560	AT2G21560	nucleolar-like protein(AT2G21560)	-4.6738	2.39748e-07
AT4G39675	AT4G39675	hypothetical protein(AT4G39675)	-4.62316	9.75839e-05
AT1G44800	SIAR1	nodulin MtN21 /EamA-like transporter family protein(SIAR1)	-4.58256	1.82516e-07
AT4G01430	UMAMIT29	nodulin MtN21 /EamA-like transporter family protein(UMAMIT29)	-4.57269	2.30601e-07
AT1G75750	GASA1	GAST1 protein homolog 1(GASA1)	-4.56426	6.0497e-08
AT1G31050	AT1G31050	basic helix-loop-helix (bHLH) DNA-binding superfamily protein(AT1G31050)	-4.49738	6.89107e-07
AT5G49360	BXL1	beta-xylosidase 1(BXL1)	-4.48531	2.28672e-05
AT3G53100	AT3G53100	GDSL-like Lipase/Acylhydrolase superfamily protein(AT3G53100)	-4.46124	7.26493e-08
AT5G60890	MYB34	myb domain protein 34(MYB34)	-4.41527	8.0822e-07
AT1G48750	AT1G48750	Bifunctional inhibitor/lipid-transfer protein/seed storage 2S albumin superfamily protein(AT1G48750)	-4.39639	1.10305e-07
AT2G34430	LHB1B1	light-harvesting chlorophyll-protein complex II subunit B1(LHB1B1)	-4.39512	5.26324e-07
AT5G43180	AT5G43180	transmembrane protein, putative (Protein of unknown function, DUF599)(AT5G43180)	-4.34859	3.50377e-06
AT4G00910	AT4G00910	aluminum activated malate transporter family protein(AT4G00910)	-4.32346	1.24402e-05
AT2G40460	AT2G40460	Major facilitator superfamily protein(AT2G40460)	-4.26234	6.0497e-08
AT1G74090	SOT18	desulfo-glucosinolate sulfotransferase 18(SOT18)	-4.24915	6.39493e-06
AT3G19710	BCAT4	branched-chain aminotransferase4(BCAT4)	-4.24415	0.000141632
AT3G45070	SULT202B1	P-loop containing nucleoside triphosphate hydrolases superfamily protein(AT3G45070)	-4.21209	1.51193e-06
AT4G14130	XTH15	xyloglucan endotransglucosylase/hydrolase 15(XTH15)	-4.19596	4.52185e-07
AT1G73220	OCT1	organic cation/carnitine transporter1(OCT1)	-4.19495	6.24501e-06
AT1G05260	RCI3	Peroxidase superfamily protein(RCI3)	-4.15474	5.26924e-05
AT1G31060		Uncharacterized protein At1g31060	-4.10463	3.6458e-08
AT3G18080	BGLU44	B-S glucosidase 44(BGLU44)	-4.0825	3.35061e-07
AT1G78090	TPPB	trehalose-6-phosphate phosphatase(TPPB)	-4.07543	7.07216e-06
AT4G33550	AT4G33550	Bifunctional inhibitor/lipid-transfer protein/seed storage 2S albumin superfamily protein(AT4G33550)	-4.07081	4.44935e-08
AT4G13770	CYP83A1	cytochrome P450, family 83, subfamily A, polypeptide 1(CYP83A1)	-4.05839	0.000196174
AT1G11080	scpl31	serine carboxypeptidase-like 31(scpl31)	-4.03949	3.12307e-07
AT4G39950	CYP79B2	cytochrome P450, family 79, subfamily B, polypeptide 2(CYP79B2)	-4.03869	4.51347e-05
AT4G10310	HKT1	high-affinity K+ transporter 1(HKT1)	-4.02501	8.71053e-07
AT2G46650	CB5-C	cytochrome B5 (CB5-C)	-3.9962	2.31977e-05
AT3G18280	AT3G18280	Bifunctional inhibitor/lipid-transfer protein/seed storage 2S albumin superfamily protein(AT3G18280)	-3.98937	7.09586e-08
AT3G48740	SWEET11	Nodulin MtN3 family protein(SWEET11)	-3.98758	9.2812e-05
AT3G49580	LSU1	response to low sulfur 1(LSU1)	-3.97498	4.96965e-05
AT2G40900	UMAMIT11	nodulin MtN21 /EamA-like transporter family protein(UMAMIT11)	-3.91861	1.53137e-06
AT3G10080	AT3G10080	RmlC-like cupins superfamily protein(AT3G10080)	-3.91462	2.09485e-07
AT2G43100	IPMI2	isopropylmalate isomerase 2(IPMI2)	-3.91174	5.69863e-05
AT5G54980	CASPL2D1	Uncharacterized protein family (UPF0497)(AT5G54980)	-3.90698	2.82629e-06
AT4G31730	GDU1	glutamine dumper 1(GDU1)	-3.90086	2.41398e-07
AT2G37870	AT2G37870	Bifunctional inhibitor/lipid-transfer protein/seed storage 2S albumin superfamily protein(AT2G37870)	-3.8864	1.43215e-06
AT2G05070	LHCB2.2	photosystem II light harvesting complex protein 2.2(LHCB2.2)	-3.8814	1.40713e-06
AT1G71880	SUC1	sucrose-proton symporter 1(SUC1)	-3.82013	8.92834e-06
AT2G45210	SAUR36	SAUR-like auxin-responsive protein family(SAUR36)	-3.79333	2.29482e-07
AT1G21440	AT1G21440	Phosphoenolpyruvate carboxylase family protein(AT1G21440)	-3.73275	4.1796e-06
AT2G18050	HIS1-3	histone H1-3(HIS1-3)	-3.73083	7.47272e-06
AT5G10230	ANNAT7	annexin 7(ANNAT7)	-3.72523	8.41561e-06
AT1G20620	CAT3	catalase 3(CAT3)	-3.71716	3.39273e-06
AT2G43550	AT2G43550	scorpion toxin-like knottin superfamily protein(AT2G43550)	-3.69877	3.1999e-06
AT5G10580	AT5G10580	plant/protein (Protein of unknown function, DUF599)(AT5G10580)	-3.69832	2.30601e-07
AT1G52690	LEA7	Late embryogenesis abundant protein (LEA) family protein(LEA7)	-3.69493	6.10213e-05
AT1G21100	IGMT1	O-methyltransferase family protein(IGMT1)	-3.66332	0.000114406
AT3G25190	VTL5	Vacuolar iron transporter (VIT) family protein(AT3G25190)	-3.65632	2.6936e-05
AT4G10500	DLO1	2-oxoglutarate (2OG) and Fe(II)-dependent oxygenase superfamily protein(AT4G10500)	-3.65163	4.62687e-06
AT5G54270	LHCB3	light-harvesting chlorophyll B-binding protein 3(LHCB3)	-3.64599	5.71846e-07
AT1G64660	MGL	methionine gamma-lyase(MGL)	-3.64429	0.000187794
AT2G16990	AT2G16990	Major facilitator superfamily protein(AT2G16990)	-3.64117	1.1887e-06
AT3G11930	AT3G11930	Adenine nucleotide alpha hydrolases-like superfamily protein(AT3G11930)	-3.62581	3.10143e-07
AT1G76800	VTL2	Vacuolar iron transporter (VIT) family protein(AT1G76800)	-3.61795	1.2924e-05
AT2G44300	AT2G44300	Bifunctional inhibitor/lipid-transfer protein/seed storage 2S albumin superfamily protein(AT2G44300)	-3.60704	8.18541e-07
AT3G50300	AT3G50300	HXXXD-type acyl-transferase family protein(AT3G50300)	-3.60259	6.18146e-06
AT3G01350	AT3G01350	Major facilitator superfamily protein(AT3G01350)	-3.58037	5.19613e-07
AT2G05510	AT2G05510	Glycine-rich protein family(AT2G05510)	-3.56955	2.49977e-05
AT4G30170	AT4G30170	Peroxidase family protein(AT4G30170)	-3.54852	1.94839e-05
AT2G36100	CASP1	Uncharacterized protein family (UPF0497)(CASP1)	-3.53255	2.44172e-05
AT5G61420	MYB28	myb domain protein 28(MYB28)	-3.5269	3.29986e-05
AT4G04830	MSRB5	methionine sulfoxide reductase B5(MSRB5)	-3.52543	3.1999e-06
AT4G12030	BAT5	bile acid transporter 5(BAT5)	-3.49677	3.7693e-06
AT5G01740	AT5G01740	Nuclear transport factor 2 (NTF2) family protein(AT5G01740)	-3.49241	4.01618e-05
AT4G29740	CKX4	cytokinin oxidase 4(CKX4)	-3.48206	3.06548e-07
AT3G02850	SKOR	STELAR K+ outward rectifier(SKOR)	-3.48181	2.23161e-06
AT2G17820	HK1	histidine kinase 1(HK1)	-3.47299	4.66824e-08
AT4G33420	AT4G33420	Peroxidase superfamily protein(AT4G33420)	-3.46761	1.37291e-05
AT1G19960	AT1G19960	transcription factor(AT1G19960)	-3.45898	1.57487e-05
AT5G57150	AT5G57150	basic helix-loop-helix (bHLH) DNA-binding superfamily protein(AT5G57150)	-3.4456	2.987e-07
AT4G39940	AKN2	APS-kinase 2(AKN2)	-3.44366	3.45082e-05
AT5G53190	SWEET3	Nodulin MtN3 family protein(SWEET3)	-3.43764	9.5535e-06
AT5G61480	PXY	Leucine-rich repeat protein kinase family protein(PXY)	-3.42843	1.03039e-07
AT4G30110	HMA2	heavy metal atpase 2(HMA2)	-3.4258	2.55998e-07
AT5G25160	ZFP3	zinc finger protein 3(ZFP3)	-3.42234	4.47864e-07
AT1G17190	GSTU26	glutathione S-transferase tau 26(GSTU26)	-3.41918	1.44931e-06
AT2G25160	CYP82F1	cytochrome P450, family 82, subfamily F, polypeptide 1(CYP82F1)	-3.41736	4.64668e-08
AT1G68740	PHO1;H1	EXS (ERD1/XPR1/SYG1) family protein(PHO1;H1)	-3.39594	5.96928e-07
AT5G47990	CYP705A5	cytochrome P450, family 705, subfamily A, polypeptide 5(CYP705A5)	-3.3947	1.01088e-05
AT3G61470	LHCA2	photosystem I light harvesting complex protein(LHCA2)	-3.38832	3.55198e-06
AT1G15380	GLYI4	Lactoylglutathione lyase / glyoxalase I family protein(GLYI4)	-3.38467	4.58098e-06
AT4G13580	AT4G13580	Disease resistance-responsive (dirigent-like protein) family protein(AT4G13580)	-3.38127	0.00020751
AT1G13670	AT1G13670	hypothetical protein(AT1G13670)	-3.37835	1.58769e-05
AT2G38760	ANNAT3	annexin 3(ANNAT3)	-3.37706	5.67366e-06
AT4G02770	PSAD-1	photosystem I subunit D-1(PSAD-1)	-3.35712	3.81337e-06
AT5G48110	AT5G48110	Terpenoid cyclases/Protein prenyltransferases superfamily protein(AT5G48110)	-3.35338	2.07721e-05
AT1G08380	PSAO	photosystem I subunit O(PSAO)	-3.3374	3.55188e-06
AT4G23700	CHX17	cation/H+ exchanger 17(CHX17)	-3.32366	1.18642e-05
AT5G44410	AT5G44410	FAD-binding Berberine family protein(AT5G44410)	-3.32238	7.17034e-06
AT5G23220	NIC3	nicotinamidase 3(NIC3)	-3.30991	3.25054e-05
AT5G14880	KUP8	Potassium transporter family protein(AT5G14880)	-3.30537	3.6173e-07
AT3G23800	SBP3	selenium-binding protein 3(SBP3)	-3.29796	2.3338e-07
AT3G47470	LHCA4	light-harvesting chlorophyll-protein complex I subunit A4(LHCA4)	-3.29709	1.12622e-05
AT2G29660	AT2G29660	zinc finger (C2H2 type) family protein(AT2G29660)	-3.28845	1.38687e-07
AT2G34610	AT2G34610	cotton fiber protein(AT2G34610)	-3.28355	1.20463e-05
AT5G62920	ARR6	response regulator 6(ARR6)	-3.27693	1.34931e-05
AT3G12830	SAUR72	SAUR-like auxin-responsive protein family(AT3G12830)	-3.27671	1.76512e-07
AT3G26610	PGX1	Pectin lyase-like superfamily protein(AT3G26610)	-3.26161	7.01275e-06
AT4G33960	AT4G33960	hypothetical protein(AT4G33960)	-3.2307	1.38687e-07
AT2G22980	SCPL13	serine carboxypeptidase-like 13(SCPL13)	-3.22452	4.22695e-06
AT3G45780	PHOT1	phototropin 1(PHOT1)	-3.22177	7.74857e-07
AT2G16980	AT2G16980	Major facilitator superfamily protein(AT2G16980)	-3.22169	1.52166e-06
AT5G23050	AAE17	acyl-activating enzyme 17(AAE17)	-3.21035	9.80213e-06
AT5G25810	tny	Integrase-type DNA-binding superfamily protein(tny)	-3.2068	2.97398e-06
AT4G01450	UMAMIT30	nodulin MtN21 /EamA-like transporter family protein(UMAMIT30)	-3.20168	2.40691e-06
AT1G21110	IGMT3	O-methyltransferase family protein(IGMT3)	-3.20133	2.81984e-05
AT1G69600	ZFHD1	zinc finger homeodomain 1(ZFHD1)	-3.20109	1.24534e-05
AT1G55670	PSAG	photosystem I subunit G(PSAG)	-3.19531	2.77065e-06
AT3G52840	BGAL2	beta-galactosidase 2(BGAL2)	-3.17568	4.41643e-06
AT3G17790	PAP17	purple acid phosphatase 17(PAP17)	-3.16974	4.44179e-06
AT4G31330	AT4G31330	transmembrane protein, putative (Protein of unknown function, DUF599)(AT4G31330)	-3.1666	2.11999e-07
AT3G16470	JR1	Mannose-binding lectin superfamily protein(JR1)	-3.15416	4.64166e-06
AT1G16410	CYP79F1	cytochrome p450 79f1(CYP79F1)	-3.13876	0.000103498
AT1G05250	PRX2	Peroxidase superfamily protein(AT1G05250)	-3.13726	6.5532e-05
AT3G61430	PIP1A	plasma membrane intrinsic protein 1A(PIP1A)	-3.13243	2.2685e-06
AT3G56080	AT3G56080	S-adenosyl-L-methionine-dependent methyltransferases superfamily protein(AT3G56080)	-3.12312	2.2887e-06
AT5G64040	PSAN	photosystem I reaction center subunit PSI-N, chloroplast, putative / PSI-N, putative (PSAN)(PSAN)	-3.11818	2.74915e-06
AT2G33830	DRM2	Dormancy/auxin associated family protein(AT2G33830)	-3.11548	0.00038733
AT2G36830	GAMMA-TIP	gamma tonoplast intrinsic protein(GAMMA-TIP)	-3.10565	3.00831e-07
AT3G26520	TIP2	tonoplast intrinsic protein 2(TIP2)	-3.1054	4.49561e-06
AT3G08940	LHCB4.2	light harvesting complex photosystem II(LHCB4.2)	-3.09384	8.07173e-06
AT1G31770	ABCG14	ATP-binding cassette 14(ABCG14)	-3.09371	9.16997e-06
AT3G63210	MARD1	mediator of aba-regulated dormancy protein (DUF581)(AT3G63210)	-3.08938	2.54645e-06
AT2G36870	XTH32	xyloglucan endotransglucosylase/hydrolase 32(XTH32)	-3.07383	2.60108e-06
AT5G19970	AT5G19970	GRAS family transcription factor family protein(AT5G19970)	-3.06852	1.8628e-06
AT5G47720	AACT1	Thiolase family protein(AACT1)	-3.06486	5.97922e-07
AT2G32300	UCC1	uclacyanin 1(UCC1)	-3.06159	5.1363e-06
AT1G15550	GA3OX1	gibberellin 3-oxidase 1(GA3OX1)	-3.05882	3.7693e-06
AT2G04800	AT2G04800	hypothetical protein(AT2G04800)	-3.05029	6.58627e-07
AT2G28780	AT2G28780	P-hydroxybenzoic acid efflux pump subunit(AT2G28780)	-3.04599	1.48422e-07
AT3G61890	HB-12	homeobox 12(HB-12)	-3.04284	0.000114674
AT1G21050	AT1G21050	MIZU-KUSSEI-like protein (Protein of unknown function, DUF617)(AT1G21050)	-3.04145	7.66789e-07
AT2G44940	AT2G44940	Integrase-type DNA-binding superfamily protein(AT2G44940)	-3.02849	3.02712e-06
AT2G36570	PXC1	Leucine-rich repeat protein kinase family protein(AT2G36570)	-3.01131	2.01637e-06
AT2G45470	FLA8	FASCICLIN-like arabinogalactan protein 8(FLA8)	-3.00815	3.51732e-07
AT1G14190	AT1G14190	Glucose-methanol-choline (GMC) oxidoreductase family protein(AT1G14190)	-2.99556	1.8794e-05
AT5G65040	IRM1	senescence-associated family protein (DUF581)(AT5G65040)	-2.99472	4.47391e-05
AT5G19730	AT5G19730	Pectin lyase-like superfamily protein(AT5G19730)	-2.99269	1.17983e-05
AT5G44020	AT5G44020	HAD superfamily, subfamily IIIB acid phosphatase(AT5G44020)	-2.99152	1.03134e-06
AT4G12510	AZI5	Bifunctional inhibitor/lipid-transfer protein/seed storage 2S albumin superfamily protein(AT4G12510)	-2.98385	0.000349353
AT1G17430	AT1G17430	alpha/beta-Hydrolases superfamily protein(AT1G17430)	-2.97409	6.33388e-07
AT5G24490	AT5G24490	30S ribosomal protein(AT5G24490)	-2.97321	4.16738e-05
AT2G04690	AT2G04690	Pyridoxamine 5'-phosphate oxidase family protein(AT2G04690)	-2.97109	4.52135e-06
AT5G28080	WNK9	Protein kinase superfamily protein(WNK9)	-2.97021	1.5424e-06
AT1G79040	PSBR	photosystem II subunit R(PSBR)	-2.967	1.61812e-05
AT1G15820	LHCB6	light harvesting complex photosystem II subunit 6(LHCB6)	-2.95881	4.76799e-06
AT2G41480	PRX25	peroxidase superfamily protein(AT2G41480)	-2.94461	1.48796e-05
AT1G06680	PSBP-1	photosystem II subunit P-1(PSBP-1)	-2.9397	7.06354e-06
AT4G39350	CESA2	cellulose synthase A2(CESA2)	-2.93627	3.4203e-06
AT5G47240	NUDT8	nudix hydrolase homolog 8(NUDT8)	-2.93498	8.92834e-06
AT4G20840	AT4G20840	FAD-binding Berberine family protein(AT4G20840)	-2.93106	2.38395e-07
AT4G20230	AT4G20230	terpenoid synthase superfamily protein(AT4G20230)	-2.9292	5.50887e-06
AT5G46900	AT5G46900	Bifunctional inhibitor/lipid-transfer protein/seed storage 2S albumin superfamily protein(AT5G46900)	-2.92048	2.8921e-05
AT1G14960	AT1G14960	Polyketide cyclase/dehydrase and lipid transport superfamily protein(AT1G14960)	-2.9062	3.39594e-05
AT4G10340	LHCB5	light harvesting complex of photosystem II 5(LHCB5)	-2.89725	2.39162e-06
AT5G15180	PRX56	Peroxidase superfamily protein(AT5G15180)	-2.89232	4.29736e-06
AT1G21140	VTL1	Vacuolar iron transporter (VIT) family protein(AT1G21140)	-2.8895	0.000263104
AT1G55240	AT1G55240	proteinase inhibitor I4, serpin (DUF716)(AT1G55240)	-2.88831	4.66334e-06
AT1G67110	CYP735A2	cytochrome P450, family 735, subfamily A, polypeptide 2(CYP735A2)	-2.88599	1.64225e-05
AT1G61520	LHCA3	PSI type III chlorophyll a/b-binding protein(LHCA3)	-2.88574	1.06498e-06
AT5G24660	LSU2	response to low sulfur 2(LSU2)	-2.88573	3.69876e-06
AT4G04610	APR1	APS reductase 1(APR1)	-2.87968	0.000269338
AT5G52310	LTI78	low-temperature-responsive protein 78 (LTI78) / desiccation-responsive protein 29A (RD29A)(LTI78)	-2.87915	2.96988e-05
AT4G11310	CP1	Papain family cysteine protease(AT4G11310)	-2.87789	4.35633e-06
AT2G42320	AT2G42320	nucleolar protein gar2-like protein(AT2G42320)	-2.87645	1.95632e-06
AT4G32860	AT4G32860	Avr9/Cf-9 rapidly elicited protein(AT4G32860)	-2.86114	6.60877e-07
AT1G12780	UGE1	UDP-D-glucose/UDP-D-galactose 4-epimerase 1(UGE1)	-2.85518	1.96976e-06
AT2G01950	BRL2	BRI1-like 2(BRL2)	-2.85451	1.95632e-06
AT1G18870	ICS2	isochorismate synthase 2(ICS2)	-2.85391	2.81873e-05
AT3G54820	PIP2;5	plasma membrane intrinsic protein 2;5(PIP2;5)	-2.85379	3.27857e-07
AT5G07330	AT5G07330	NFU1 iron-sulfur cluster protein(AT5G07330)	-2.83961	0.000141791
AT4G11360	RHA1B	RING-H2 finger A1B(RHA1B)	-2.83484	4.06373e-05
AT4G13290	CYP71A19	cytochrome P450, family 71, subfamily A, polypeptide 19(CYP71A19)	-2.82448	1.27451e-05
AT3G56940	CRD1	dicarboxylate diiron protein, putative (Crd1)(CRD1)	-2.8233	3.99449e-07
AT5G54230	MYB49	myb domain protein 49(MYB49)	-2.82306	3.93257e-05
AT3G13730	CYP90D1	cytochrome P450, family 90, subfamily D, polypeptide 1(CYP90D1)	-2.82276	8.19164e-06
AT3G26740	CCL	CCR-like protein(CCL)	-2.81629	2.8763e-05
AT3G60490	AT3G60490	Integrase-type DNA-binding superfamily protein(AT3G60490)	-2.80851	9.28964e-07
AT2G28670	ESB1	Disease resistance-responsive (dirigent-like protein) family protein(ESB1)	-2.80731	7.37712e-05
AT5G14940	AT5G14940	Major facilitator superfamily protein(AT5G14940)	-2.80057	2.8086e-06
AT1G51400	AT1G51400	Photosystem II 5 kD protein(AT1G51400)	-2.79791	3.14199e-06
AT2G22990	SNG1	sinapoylglucose 1(SNG1)	-2.79658	0.00289214
AT4G23690	DIR6	Disease resistance-responsive (dirigent-like protein) family protein(DIR6)	-2.79043	3.23257e-06
AT3G50820	PSBO2	photosystem II subunit O-2(PSBO2)	-2.78795	4.6271e-06
AT1G14730	AT1G14730	Cytochrome b561/ferric reductase transmembrane protein family(AT1G14730)	-2.78531	6.123e-06
AT3G57540	REM4.1	Remorin family protein(AT3G57540)	-2.77869	9.51685e-06
AT4G39030	EDS5	MATE efflux family protein(EDS5)	-2.77744	9.00398e-06
AT5G03860	MLS	malate synthase(MLS)	-2.77605	5.18632e-05
AT4G35150	AT4G35150	O-methyltransferase family protein(AT4G35150)	-2.76916	4.31824e-05
AT2G15320	AT2G15320	Leucine-rich repeat (LRR) family protein(AT2G15320)	-2.76152	4.10036e-06
AT3G03190	GSTF11	glutathione S-transferase F11(GSTF11)	-2.75539	0.000582772
AT3G63200	PLP9	PATATIN-like protein 9(PLP9)	-2.7458	2.21308e-07
AT5G13770	AT5G13770	Pentatricopeptide repeat (PPR-like) superfamily protein(AT5G13770)	-2.73914	1.20377e-05
AT1G78460	AT1G78460	SOUL heme-binding family protein(AT1G78460)	-2.73733	1.62279e-06
AT1G79620	AT1G79620	Leucine-rich repeat protein kinase family protein(AT1G79620)	-2.73085	3.00831e-07
AT5G54770	THI1	thiazole biosynthetic enzyme, chloroplast (ARA6) (THI1) (THI4)(THI1)	-2.73047	2.01637e-06
AT1G50930	VUP2	Serine/Threonine-kinase(AT1G50930)	-2.72503	2.88276e-07
AT5G06530	ABCG22	ABC-2 type transporter family protein(ABCG22)	-2.72275	7.30363e-05
AT1G28100	AT1G28100	hypothetical protein(AT1G28100)	-2.72245	2.76626e-06
AT5G03310	SAUR44	SAUR-like auxin-responsive protein family(AT5G03310)	-2.72107	2.89184e-06
AT4G14010	RALFL32	ralf-like 32(RALFL32)	-2.71792	2.93456e-06
AT2G15970	COR413-PM1	cold regulated 413 plasma membrane 1(COR413-PM1)	-2.71669	9.99962e-06
AT1G32640	MYC2	Basic helix-loop-helix (bHLH) DNA-binding family protein(MYC2)	-2.70521	4.05441e-06
AT4G33770	ITPK2	Inositol 1,3,4-trisphosphate 5/6-kinase family protein(AT4G33770)	-2.70067	2.35571e-07
AT1G64380	AT1G64380	Integrase-type DNA-binding superfamily protein(AT1G64380)	-2.69763	3.50377e-06
AT1G66020	AT1G66020	Terpenoid cyclases/Protein prenyltransferases superfamily protein(AT1G66020)	-2.69292	4.43186e-06
AT5G01520	AIRP2	RING/U-box superfamily protein(AIRP2)	-2.69187	8.36726e-07
AT1G12740	CYP87A2	cytochrome P450, family 87, subfamily A, polypeptide 2(CYP87A2)	-2.68791	2.46932e-05
AT4G16985			-2.68673	7.36275e-06
AT4G37150	MES9	methyl esterase 9(MES9)	-2.68347	1.03729e-05
AT1G20490	AT1G20490	AMP-dependent synthetase and ligase family protein(AT1G20490)	-2.68298	4.75041e-06
AT1G13300	HRS1	myb-like transcription factor family protein(HRS1)	-2.67335	1.03134e-06
AT5G18690	AGP25	arabinogalactan protein 25(AGP25)	-2.66912	2.62407e-07
AT4G35030	AT4G35030	Protein kinase superfamily protein(AT4G35030)	-2.66692	1.29809e-05
AT5G48850	ATSDI1	Tetratricopeptide repeat (TPR)-like superfamily protein(ATSDI1)	-2.65799	1.32094e-06
AT4G36540	BEE2	BR enhanced expression 2(BEE2)	-2.65571	2.82109e-07
AT5G13630	GUN5	magnesium-chelatase subunit chlH, chloroplast, putative / Mg-protoporphyrin IX chelatase, putative (CHLH)(GUN5)	-2.65371	2.6551e-06
AT1G67090	RBCS1A	ribulose bisphosphate carboxylase small chain 1A(RBCS1A)	-2.65069	2.05246e-05
AT2G31790	AT2G31790	UDP-Glycosyltransferase superfamily protein(AT2G31790)	-2.64456	3.90455e-05
AT1G49230		RING/U-box superfamily protein(AT1G49230)	-2.64435	1.32094e-06
AT2G05520	GRP-3	glycine-rich protein 3(GRP-3)	-2.63995	0.00214352
AT3G03520	NPC3	non-specific phospholipase C3(NPC3)	-2.63507	1.60786e-06
AT1G53885	AT1G53885	linoleate 9S-lipoxygenase-4 protein, putative (DUF581)(AT1G53885)	-2.63269	8.5426e-06
AT1G30380	PSAK	photosystem I subunit K(PSAK)	-2.62621	2.32417e-06
AT4G23890	NdhS	NAD(P)H-quinone oxidoreductase subunit S(NdhS)	-2.61102	2.90928e-05
AT5G56540	AGP14	arabinogalactan protein 14(AGP14)	-2.60748	3.39579e-06
AT1G63800	UBC5	ubiquitin-conjugating enzyme 5(UBC5)	-2.60637	7.36237e-06
AT1G73600	NMT	S-adenosyl-L-methionine-dependent methyltransferases superfamily protein(AT1G73600)	-2.60516	0.000448292
AT5G25830	GATA12	GATA transcription factor 12(GATA12)	-2.60516	8.90924e-07
AT4G12800	PSAL	photosystem I subunit l(PSAL)	-2.60349	3.75415e-06
AT1G01620	PIP1C	plasma membrane intrinsic protein 1C(PIP1C)	-2.60026	2.61166e-06
AT1G13600	bZIP58	basic leucine-zipper 58(bZIP58)	-2.59757	1.17087e-06
AT3G47420	G3Pp1	putative glycerol-3-phosphate transporter 1(G3Pp1)	-2.59683	2.19473e-06
AT2G02120	PDF2.1	Scorpion toxin-like knottin superfamily protein(PDF2.1)	-2.59145	6.02243e-06
AT3G21770	AT3G21770	Peroxidase superfamily protein(AT3G21770)	-2.58949	5.1474e-07
AT5G67150	AT5G67150	HXXXD-type acyl-transferase family protein(AT5G67150)	-2.58035	9.69165e-07
AT4G04640	ATPC1	ATPase, F1 complex, gamma subunit protein(ATPC1)	-2.57835	1.06939e-05
AT1G23760	JP630	BURP domain-containing protein(JP630)	-2.57485	1.15404e-06
AT4G01330	AT4G01330	Protein kinase superfamily protein(AT4G01330)	-2.57143	4.06373e-05
AT5G26330	AT5G26330	Cupredoxin superfamily protein(AT5G26330)	-2.5696	6.56035e-07
AT3G29240	AT3G29240	PPR containing protein (DUF179)(AT3G29240)	-2.56939	9.62671e-06
AT4G14270	AT4G14270	polyadenylate-binding protein interacting protein(AT4G14270)	-2.56752	8.25055e-06
AT3G48100	RR5	response regulator 5(RR5)	-2.56618	4.13752e-06
AT4G25760	GDU2	glutamine dumper 2(GDU2)	-2.56331	5.19613e-07
AT4G02270	RHS13	root hair specific 13(RHS13)	-2.5586	0.000177913
AT5G42600	MRN1	marneral synthase(MRN1)	-2.5538	0.00481373
AT1G69080	AT1G69080	Adenine nucleotide alpha hydrolases-like superfamily protein(AT1G69080)	-2.55359	1.98311e-06
AT3G21070	NADK1	NAD kinase 1(NADK1)	-2.54942	8.00586e-07
AT5G10970	AT5G10970	C2H2 and C2HC zinc fingers superfamily protein(AT5G10970)	-2.54891	1.27746e-06
AT5G58780	cPT5	Undecaprenyl pyrophosphate synthetase family protein(cPT5)	-2.5457	3.14231e-05
AT1G07300	AT1G07300	josephin protein-like protein(AT1G07300)	-2.54138	4.05441e-06
AT3G14440	NCED3	nine-cis-epoxycarotenoid dioxygenase 3(NCED3)	-2.5332	0.000102481
AT3G26330	CYP71B37	cytochrome P450, family 71, subfamily B, polypeptide 37(CYP71B37)	-2.53171	1.66233e-05
AT1G73330	DR4	drought-repressed 4(DR4)	-2.52854	4.41296e-05
AT1G68620	AT1G68620	alpha/beta-Hydrolases superfamily protein(AT1G68620)	-2.527	0.000539724
AT5G25620	YUC6	Flavin-binding monooxygenase family protein(YUC6)	-2.52451	4.73017e-06
AT5G47110	LIL3:2	Chlorophyll A-B binding family protein(LIL3:2)	-2.52282	1.84583e-06
AT5G08370	AGAL2	alpha-galactosidase 2(AGAL2)	-2.51426	8.68875e-06
AT1G20070	AT1G20070	hypothetical protein(AT1G20070)	-2.51145	1.8941e-06
AT3G19370	AT3G19370	filament-like protein (DUF869)(AT3G19370)	-2.51053	1.50908e-05
AT1G33055	AT1G33055	hypothetical protein(AT1G33055)	-2.5086	0.00037442
AT5G64570	XYL4	beta-D-xylosidase 4(XYL4)	-2.50817	2.66499e-06
AT4G23400	PIP1;5	plasma membrane intrinsic protein 1;5(PIP1;5)	-2.50659	2.68848e-06
AT3G47540	AT3G47540	Chitinase family protein(AT3G47540)	-2.50266	4.59514e-05
AT1G31710	AT1G31710	Copper amine oxidase family protein(AT1G31710)	-2.50152	3.08698e-06
AT1G01170	AT1G01170	ozone-responsive stress-like protein (DUF1138)(AT1G01170)	-2.49788	5.3441e-06
AT3G10020	AT3G10020	plant/protein(AT3G10020)	-2.49527	8.43872e-05
AT1G60680	AT1G60680	NAD(P)-linked oxidoreductase superfamily protein(AT1G60680)	-2.49392	7.39989e-06
AT5G42180	PER64	Peroxidase superfamily protein(PER64)	-2.49269	0.000268178
AT1G76890	GT2	Duplicated homeodomain-like superfamily protein(GT2)	-2.48729	6.08193e-07
AT5G23060	CaS	calcium sensing receptor(CaS)	-2.48306	5.41861e-06
AT1G22740	RABG3B	RAB GTPase homolog G3B(RABG3B)	-2.47874	1.43584e-05
AT5G59780	MYB59	myb domain protein 59(MYB59)	-2.47684	7.5296e-07
AT4G34600	AT4G34600	transmembrane protein(AT4G34600)	-2.47488	6.38172e-06
AT1G68010	HPR	hydroxypyruvate reductase(HPR)	-2.47182	1.17815e-05
AT3G05640	AT3G05640	Protein phosphatase 2C family protein(AT3G05640)	-2.47079	2.73507e-05
AT2G48030	AT2G48030	DNAse I-like superfamily protein(AT2G48030)	-2.46962	3.6173e-07
AT1G52220	CURT1C	CURVATURE THYLAKOID protein(AT1G52220)	-2.46023	4.0268e-07
AT1G62710	BETA-VPE	beta vacuolar processing enzyme(BETA-VPE)	-2.45695	2.09485e-07
AT3G12900	AT3G12900	2-oxoglutarate (2OG) and Fe(II)-dependent oxygenase superfamily protein(AT3G12900)	-2.44743	4.84284e-05
AT1G12900	GAPA-2	glyceraldehyde 3-phosphate dehydrogenase A subunit 2(GAPA-2)	-2.44569	4.27038e-06
AT5G14180	MPL1	Myzus persicae-induced lipase 1(MPL1)	-2.44377	3.24357e-05
AT2G01910	ATMAP65-6	Microtubule associated protein (MAP65/ASE1) family protein(ATMAP65-6)	-2.44297	7.71586e-07
AT1G54500	AT1G54500	Rubredoxin-like superfamily protein(AT1G54500)	-2.43936	3.20854e-06
AT4G04955	ALN	allantoinase(ALN)	-2.43805	1.56391e-06
AT3G61870	AT3G61870	plant/protein(AT3G61870)	-2.43423	1.59275e-06
AT4G17340	TIP2;2	tonoplast intrinsic protein 2;2(TIP2;2)	-2.43229	4.77309e-07
AT1G31700			-2.42942	1.68434e-06
AT5G66570	PSBO1	PS II oxygen-evolving complex 1(PSBO1)	-2.42738	1.08081e-05
AT3G53950	AT3G53950	glyoxal oxidase-related protein(AT3G53950)	-2.42693	2.59772e-06
AT4G35750	AT4G35750	SEC14 cytosolic factor family protein / phosphoglyceride transfer family protein(AT4G35750)	-2.42447	1.45542e-05
AT5G60850	OBP4	OBF binding protein 4(OBP4)	-2.42223	5.01475e-05
AT1G77020	AT1G77020	DNAJ heat shock N-terminal domain-containing protein(AT1G77020)	-2.41837	1.19148e-06
AT2G45960	PIP1B	plasma membrane intrinsic protein 1B(PIP1B)	-2.41708	1.17121e-05
AT4G37550	AT4G37550	Acetamidase/Formamidase family protein(AT4G37550)	-2.41345	4.37776e-06
AT5G09760	AT5G09760	Plant invertase/pectin methylesterase inhibitor superfamily(AT5G09760)	-2.41295	2.11322e-05
AT3G45680	NPF2.3	Major facilitator superfamily protein(AT3G45680)	-2.40802	8.78376e-05
AT4G16670	AT4G16670	auxin canalization protein (DUF828)(AT4G16670)	-2.40739	2.37491e-06
AT1G67910	AT1G67910	hypothetical protein(AT1G67910)	-2.40624	4.12105e-06
AT5G17300	RVE1	Homeodomain-like superfamily protein(RVE1)	-2.39938	4.7753e-05
AT1G13930	AT1G13930	oleosin-B3-like protein(AT1G13930)	-2.39657	6.40055e-06
AT1G72200	AT1G72200	RING/U-box superfamily protein(AT1G72200)	-2.39362	1.32793e-06
AT1G45130	BGAL5	beta-galactosidase 5(BGAL5)	-2.39362	1.32793e-06
AT4G33666	AT4G33666	hypothetical protein(AT4G33666)	-2.39198	0.000297099
AT1G20340	DRT112	Cupredoxin superfamily protein(DRT112)	-2.38917	5.91963e-06
AT2G28470	BGAL8	beta-galactosidase 8(BGAL8)	-2.38495	9.77748e-07
AT5G05790	AT5G05790	Duplicated homeodomain-like superfamily protein(AT5G05790)	-2.37829	3.15793e-06
AT3G49780	PSK4	phytosulfokine 4 precursor(PSK4)	-2.37645	4.46004e-05
AT2G06520	PSBX	photosystem II subunit X(PSBX)	-2.37375	1.31454e-05
AT5G42690	AT5G42690	transcription factor, putative (Protein of unknown function, DUF547)(AT5G42690)	-2.37081	3.00831e-07
AT5G44920	TIK	Toll-Interleukin-Resistance (TIR) domain family protein(AT5G44920)	-2.37075	4.02761e-06
AT5G15190	AT5G15190	hypothetical protein(AT5G15190)	-2.36765	0.000170535
AT2G42690	AT2G42690	alpha/beta-Hydrolases superfamily protein(AT2G42690)	-2.36752	3.11674e-06
AT3G53420	PIP2A	plasma membrane intrinsic protein 2A(PIP2A)	-2.3668	6.38365e-05
AT1G19530	AT1G19530	DNA polymerase epsilon catalytic subunit A(AT1G19530)	-2.36615	0.00453593
AT5G04000	AT5G04000	hypothetical protein(AT5G04000)	-2.36298	7.76491e-05
AT5G18130	AT5G18130	transmembrane protein(AT5G18130)	-2.36156	6.31721e-06
AT4G21440	MYB102	MYB-like 102(MYB102)	-2.36105	3.58873e-05
AT2G02100	LCR69	low-molecular-weight cysteine-rich 69(LCR69)	-2.36053	6.68071e-06
AT1G74840	AT1G74840	Homeodomain-like superfamily protein(AT1G74840)	-2.35979	1.29458e-06
AT3G14560	AT3G14560	hypothetical protein(AT3G14560)	-2.35373	4.05441e-06
AT3G18170	AT3G18170	Glycosyltransferase family 61 protein(AT3G18170)	-2.3525	6.35156e-06
AT2G30860	GSTF9	glutathione S-transferase PHI 9(GSTF9)	-2.35245	8.19734e-07
AT4G36880	CP1	cysteine proteinase1(CP1)	-2.35069	0.00197964
AT3G47560	AT3G47560	alpha/beta-Hydrolases superfamily protein(AT3G47560)	-2.34988	4.85194e-06
AT5G04150	BHLH101	basic helix-loop-helix (bHLH) DNA-binding superfamily protein(BHLH101)	-2.34939	2.34316e-05
AT3G59400	GUN4	protein GENOMES UNCOUPLED 4(GUN4)	-2.34836	1.54715e-06
AT4G33150	AT4G33150	lysine-ketoglutarate reductase/saccharopine dehydrogenase bifunctional enzyme(AT4G33150)	-2.34402	2.54549e-06
AT3G25560	NIK2	NSP-interacting kinase 2(NIK2)	-2.34368	6.08193e-07
AT3G16140	PSAH-1	photosystem I subunit H-1(PSAH-1)	-2.33935	7.22869e-06
AT3G14650	CYP72A11	cytochrome P450, family 72, subfamily A, polypeptide 11(CYP72A11)	-2.33826	6.04425e-06
AT3G62680	PRP3	proline-rich protein 3(PRP3)	-2.33765	0.000297686
AT5G25280	AT5G25280	serine-rich protein-like protein(AT5G25280)	-2.3309	3.2326e-06
AT2G01530	MLP329	MLP-like protein 329(MLP329)	-2.32339	5.83554e-05
AT2G28410	AT2G28410	transmembrane protein(AT2G28410)	-2.3225	6.60877e-07
AT1G58270	ZW9	TRAF-like family protein(ZW9)	-2.31392	0.000130262
AT4G05180	PSBQ-2	photosystem II subunit Q-2(PSBQ-2)	-2.31321	3.29987e-06
AT5G57830	AT5G57830	zein-binding protein (Protein of unknown function, DUF593)(AT5G57830)	-2.30945	1.91228e-06
AT4G30993	AT4G30993	Calcineurin-like metallo-phosphoesterase superfamily protein(AT4G30993)	-2.30898	2.41434e-06
AT3G04530	PPCK2	phosphoenolpyruvate carboxylase kinase 2(PPCK2)	-2.30824	1.46122e-06
AT3G48350	CEP3	Cysteine proteinases superfamily protein(CEP3)	-2.30717	2.62407e-07
AT4G34000	ABF3	abscisic acid responsive elements-binding factor 3(ABF3)	-2.30698	3.04974e-05
AT1G69780	HB13	Homeobox-leucine zipper protein family(ATHB13)	-2.3063	4.77309e-07
AT2G15960	AT2G15960	stress-induced protein(AT2G15960)	-2.30574	3.79867e-06
AT2G18280	TLP2	tubby like protein 2(TLP2)	-2.30501	3.28034e-05
AT3G26510	AT3G26510	Octicosapeptide/Phox/Bem1p family protein(AT3G26510)	-2.30491	8.42118e-05
AT1G74470	AT1G74470	Pyridine nucleotide-disulfide oxidoreductase family protein(AT1G74470)	-2.30134	2.52032e-06
AT3G01175	AT3G01175	transmembrane protein(AT3G01175)	-2.30015	9.63416e-05
AT4G19370	MWL-2	chitin synthase, putative (DUF1218)(AT4G19370)	-2.29851	1.88972e-05
AT2G34490	CYP710A2	cytochrome P450, family 710, subfamily A, polypeptide 2(CYP710A2)	-2.29394	5.26912e-05
AT2G15890	MEE14	maternal effect embryo arrest 14(MEE14)	-2.29214	0.000211028
AT3G52060	GnTL	core-2/I-branching beta-1,6-N-acetylglucosaminyltransferase family protein(AT3G52060)	-2.28929	1.75373e-06
AT4G02850	DAAR1	phenazine biosynthesis PhzC/PhzF family protein(AT4G02850)	-2.28611	7.82785e-05
AT5G09440	EXL4	EXORDIUM like 4(EXL4)	-2.28456	1.54715e-06
AT2G35470	AT2G35470	ribosome maturation factor(AT2G35470)	-2.28211	1.32094e-06
AT1G09390	AT1G09390	GDSL-like Lipase/Acylhydrolase superfamily protein(AT1G09390)	-2.28041	4.09341e-05
AT2G42620	MAX2	RNI-like superfamily protein(MAX2)	-2.27926	9.07724e-06
AT2G01830	WOL	CHASE domain containing histidine kinase protein(WOL)	-2.27897	5.72844e-07
AT1G75690	LQY1	DnaJ/Hsp40 cysteine-rich domain superfamily protein(LQY1)	-2.27827	3.67658e-05
AT5G54790	VUP4	CTD small phosphatase-like protein(AT5G54790)	-2.27791	1.56391e-06
AT2G40970	MYBC1	Homeodomain-like superfamily protein(MYBC1)	-2.2776	0.000281738
AT3G21600	AT3G21600	Senescence/dehydration-associated protein-like protein(AT3G21600)	-2.27692	4.22672e-06
AT1G08310	AT1G08310	alpha/beta-Hydrolases superfamily protein(AT1G08310)	-2.27476	5.30687e-06
AT3G49220	AT3G49220	Plant invertase/pectin methylesterase inhibitor superfamily(AT3G49220)	-2.27301	9.11803e-06
AT4G23496	SP1L5	SPIRAL1-like5(SP1L5)	-2.2701	3.01208e-05
AT5G15410	DND1	Cyclic nucleotide-regulated ion channel family protein(DND1)	-2.26519	2.01186e-05
AT1G18590	SOT17	sulfotransferase 17(SOT17)	-2.26279	0.00181245
AT4G20820	AT4G20820	FAD-binding Berberine family protein(AT4G20820)	-2.2626	1.18428e-05
AT2G36120	DOT1	Glycine-rich protein family(DOT1)	-2.26193	8.12872e-07
AT2G04850	AT2G04850	Auxin-responsive family protein(AT2G04850)	-2.2576	6.45927e-07
AT2G23560	MES7	methyl esterase 7(MES7)	-2.25667	2.01883e-05
AT2G36430	AT2G36430	transmembrane protein, putative (DUF247)(AT2G36430)	-2.25583	1.82723e-05
AT4G26010	AT4G26010	Peroxidase superfamily protein(AT4G26010)	-2.25024	0.000661846
AT3G10740	ASD1	alpha-L-arabinofuranosidase 1(ASD1)	-2.25	5.86631e-05
AT4G28240	AT4G28240	Wound-responsive family protein(AT4G28240)	-2.24878	1.07852e-06
AT3G54890	LHCA1	chlorophyll a-b binding protein 6(LHCA1)	-2.24824	7.85799e-07
AT4G28530	NAC074	NAC domain containing protein 74(NAC074)	-2.24615	7.85388e-06
AT1G07650	AT1G07650	Leucine-rich repeat transmembrane protein kinase(AT1G07650)	-2.24553	3.87987e-07
AT4G27410	RD26	NAC (No Apical Meristem) domain transcriptional regulator superfamily protein(RD26)	-2.24354	2.19041e-05
AT1G70420	AT1G70420	DNA ligase-like protein, putative (DUF1645)(AT1G70420)	-2.24308	8.82428e-06
AT4G27700	AT4G27700	Rhodanese/Cell cycle control phosphatase superfamily protein(AT4G27700)	-2.24121	3.27563e-06
AT5G20790	AT5G20790	transmembrane protein(AT5G20790)	-2.24063	1.822e-06
AT3G47160	AT3G47160	RING/U-box superfamily protein(AT3G47160)	-2.24053	2.12683e-05
AT2G39900	WLIM2a	GATA type zinc finger transcription factor family protein(WLIM2a)	-2.23584	2.89598e-06
AT5G02020	SIS	E3 ubiquitin-protein ligase RLIM-like protein(SIS)	-2.23489	0.00010622
AT3G56620	UMAMIT10	nodulin MtN21 /EamA-like transporter family protein(UMAMIT10)	-2.23381	2.92589e-06
AT4G16750	AT4G16750	Integrase-type DNA-binding superfamily protein(AT4G16750)	-2.2307	4.13911e-06
AT5G51970	ATSDH	GroES-like zinc-binding alcohol dehydrogenase family protein(AT5G51970)	-2.22954	1.17007e-05
AT3G61460	BRH1	brassinosteroid-responsive RING-H2(BRH1)	-2.22231	2.57863e-06
AT1G20010	TUB5	tubulin beta-5 chain(TUB5)	-2.21603	3.09471e-06
AT2G20260	PSAE-2	photosystem I subunit E-2(PSAE-2)	-2.21363	7.63844e-06
AT1G02340	HFR1	basic helix-loop-helix (bHLH) DNA-binding superfamily protein(HFR1)	-2.21349	0.000133689
AT3G25820	TPS-CIN	terpene synthase-like sequence-1,8-cineole(TPS-CIN)	-2.21265	0.000263104
AT5G06800	AT5G06800	myb-like HTH transcriptional regulator family protein(AT5G06800)	-2.21151	2.46693e-06
AT1G18840	IQD30	IQ-domain 30(IQD30)	-2.21116	4.39484e-06
AT3G29780	RALFL27	ralf-like 27(RALFL27)	-2.21026	8.0636e-05
AT1G69526	AT1G69526	S-adenosyl-L-methionine-dependent methyltransferases superfamily protein(AT1G69526)	-2.21019	1.7156e-05
AT1G78370	GSTU20	glutathione S-transferase TAU 20(GSTU20)	-2.20932	0.00100797
AT1G56220	AT1G56220	Dormancy/auxin associated family protein(AT1G56220)	-2.20643	1.58838e-05
AT2G18490	GAZ	C2H2-like zinc finger protein(AT2G18490)	-2.20421	1.44683e-05
AT2G26500	AT2G26500	cytochrome b6f complex subunit (petM)(AT2G26500)	-2.20171	2.28672e-05
AT3G49690	MYB84	myb domain protein 84(MYB84)	-2.1986	1.95632e-06
AT2G37180	RD28	Aquaporin-like superfamily protein(RD28)	-2.19122	4.57577e-06
AT4G40090	AGP3	arabinogalactan protein 3(AGP3)	-2.18891	4.02461e-05
AT5G63410	AT5G63410	Leucine-rich repeat protein kinase family protein(AT5G63410)	-2.18759	8.88246e-07
AT4G28350	LecRK-VII.2	Concanavalin A-like lectin protein kinase family protein(AT4G28350)	-2.18706	0.000713186
AT1G31070	GlcNAc1pUT1	N-acetylglucosamine-1-phosphate uridylyltransferase 1(GlcNAc1pUT1)	-2.18558	1.9301e-05
AT3G26650	GAPA	glyceraldehyde 3-phosphate dehydrogenase A subunit(GAPA)	-2.18388	1.7207e-05
AT5G07580	ERF106	ethylene-responsive transcription factor(AT5G07580)	-2.18352	3.08698e-06
AT3G30180	BR6OX2	brassinosteroid-6-oxidase 2(BR6OX2)	-2.18269	4.48252e-05
AT5G52280	AT5G52280	Myosin heavy chain-related protein(AT5G52280)	-2.1819	1.94833e-05
AT1G05300	ZIP5	zinc transporter 5 precursor(ZIP5)	-2.18133	1.75609e-05
AT5G07030	AT5G07030	Eukaryotic aspartyl protease family protein(AT5G07030)	-2.18041	5.2068e-06
AT4G25080	CHLM	magnesium-protoporphyrin IX methyltransferase(CHLM)	-2.17974	6.03844e-06
AT3G25130	AT3G25130	acidic leucine-rich nuclear phosphoprotein 32 family B protein(AT3G25130)	-2.17908	1.69248e-06
AT5G25630	AT5G25630	Tetratricopeptide repeat (TPR)-like superfamily protein(AT5G25630)	-2.17745	1.59031e-05
AT2G30210	LAC3	laccase 3(LAC3)	-2.17718	0.00068669
AT4G25820	XTH14	xyloglucan endotransglucosylase/hydrolase 14(XTH14)	-2.17688	9.76323e-05
AT4G36060	bHLH11	basic helix-loop-helix (bHLH) DNA-binding superfamily protein(bHLH11)	-2.17672	9.34684e-06
AT1G71030	MYBL2	MYB-like 2(MYBL2)	-2.17232	0.00021937
AT3G03870	AT3G03870	transmembrane protein(AT3G03870)	-2.16932	3.11662e-05
AT1G31330	PSAF	photosystem I subunit F(PSAF)	-2.16731	1.06306e-05
AT3G47070	AT3G47070	thylakoid soluble phosphoprotein(AT3G47070)	-2.16531	3.93647e-06
AT3G51750	AT3G51750	hypothetical protein(AT3G51750)	-2.16411	6.9391e-05
AT5G02120	OHP	one helix protein(OHP)	-2.16375	1.10913e-05
AT1G64500	AT1G64500	Glutaredoxin family protein(AT1G64500)	-2.16359	0.000154946
AT2G30570	PSBW	photosystem II reaction center W(PSBW)	-2.16314	1.53256e-05
AT4G15560	CLA1	Deoxyxylulose-5-phosphate synthase(CLA1)	-2.15968	5.22858e-06
AT1G12240	ATBETAFRUCT4	Glycosyl hydrolases family 32 protein(ATBETAFRUCT4)	-2.15836	4.92888e-05
AT1G31320	LBD4	LOB domain-containing protein 4(LBD4)	-2.15741	5.69863e-05
AT5G52120	PP2-A14	phloem protein 2-A14(PP2-A14)	-2.15583	1.20537e-05
AT2G16970	MEE15	Major facilitator superfamily protein(MEE15)	-2.15352	1.95632e-06
AT1G55740	SIP1	seed imbibition 1(SIP1)	-2.15303	1.32094e-06
AT5G60490	FLA12	FASCICLIN-like arabinogalactan-protein 12(FLA12)	-2.15248	9.51685e-06
AT1G53400	AT1G53400	Ubiquitin domain-containing protein(AT1G53400)	-2.15239	5.54261e-07
AT3G21055	PSBTN	photosystem II subunit T(PSBTN)	-2.15148	2.46738e-06
AT3G28550	AT3G28550	Proline-rich extensin-like family protein(AT3G28550)	-2.14582	0.000421642
AT2G23590	MES8	methyl esterase 8(MES8)	-2.14489	1.19148e-06
AT3G14067	SASP	Subtilase family protein(AT3G14067)	-2.14471	4.49561e-06
AT2G18570	AT2G18570	UDP-Glycosyltransferase superfamily protein(AT2G18570)	-2.14185	4.75041e-06
AT4G38060	CCI2	hypothetical protein(AT4G38060)	-2.14116	7.07558e-05
AT3G15840	PIFI	post-illumination chlorophyll fluorescence increase(PIFI)	-2.13734	0.000314023
AT5G37550	AT5G37550	hypothetical protein(AT5G37550)	-2.13663	2.59772e-06
AT3G06035	AT3G06035	Glycoprotein membrane precursor GPI-anchored(AT3G06035)	-2.13548	5.34553e-05
AT5G06760	LEA4-5	Late Embryogenesis Abundant 4-5(LEA4-5)	-2.13359	0.000698828
AT1G78990	AT1G78990	HXXXD-type acyl-transferase family protein(AT1G78990)	-2.1333	3.70335e-05
AT1G28330	DYL1	dormancy-associated protein-like 1(DYL1)	-2.13211	5.69011e-05
AT1G29050	TBL38	TRICHOME BIREFRINGENCE-LIKE 38(TBL38)	-2.13	1.67388e-06
AT1G01900	SBTI1.1	subtilase family protein(SBTI1.1)	-2.12791	2.05025e-05
AT5G53370	PMEPCRF	pectin methylesterase PCR fragment F(PMEPCRF)	-2.12769	2.92589e-06
AT1G09090	RBOHB	respiratory burst oxidase-like protein(RBOHB)	-2.1267	0.000784858
AT1G73170	AT1G73170	P-loop containing nucleoside triphosphate hydrolases superfamily protein(AT1G73170)	-2.12407	1.56391e-06
AT5G65530	AtRLCK VI_A3	Protein kinase superfamily protein(AT5G65530)	-2.12374	0.000299835
AT1G80920	J8	Chaperone DnaJ-domain superfamily protein(J8)	-2.12371	1.09735e-05
AT3G59940	KMD4	Galactose oxidase/kelch repeat superfamily protein(AT3G59940)	-2.12349	1.64912e-05
AT5G01820	SR1	serine/threonine protein kinase 1(SR1)	-2.12304	5.1244e-06
AT4G12330	CYP706A7	cytochrome P450, family 706, subfamily A, polypeptide 7(CYP706A7)	-2.11834	0.00016302
AT5G02840	LCL1/RVE4	LHY/CCA1-like 1(LCL1)	-2.1158	1.63131e-05
AT3G61490	AT3G61490	Pectin lyase-like superfamily protein(AT3G61490)	-2.11574	1.76955e-06
AT3G62930	GRXS6	Thioredoxin superfamily protein(AT3G62930)	-2.11486	0.000282697
AT5G65870	PSK5	phytosulfokine 5 precursor(PSK5)	-2.1134	0.000514218
AT4G13280	TPS12	terpenoid synthase 12(TPS12)	-2.1096	4.23316e-05
AT1G08180	SMR2	cyclin-dependent kinase inhibitor(AT1G08180)	-2.10908	5.26127e-07
AT2G01880	PAP7	purple acid phosphatase 7(PAP7)	-2.10823	0.000198145
AT3G60690	SAUR59	SAUR-like auxin-responsive protein family(AT3G60690)	-2.10594	1.97902e-06
AT1G76590	AT1G76590	PLATZ transcription factor family protein(AT1G76590)	-2.10578	0.00015536
AT4G37930	SHM1	serine transhydroxymethyltransferase 1(SHM1)	-2.10465	1.59275e-06
AT5G35190	EXT13	proline-rich extensin-like family protein(EXT13)	-2.10291	0.000287539
AT3G01190	AT3G01190	Peroxidase superfamily protein(AT3G01190)	-2.10279	1.5277e-05
AT5G37990	AT5G37990	S-adenosyl-L-methionine-dependent methyltransferase superfamily protein(AT5G37990)	-2.10268	0.00290303
AT1G78020	AT1G78020	senescence-associated family protein, putative (DUF581)(AT1G78020)	-2.10237	2.01186e-05
AT5G17230	PSY	PHYTOENE SYNTHASE(PSY)	-2.10066	6.96662e-05
AT1G35420	AT1G35420	alpha/beta-Hydrolases superfamily protein(AT1G35420)	-2.10007	3.34329e-05
AT1G10200	WLIM1	GATA type zinc finger transcription factor family protein(WLIM1)	-2.10005	3.10447e-06
AT5G03190	CPUORF47	peptide upstream protein(CPUORF47)	-2.09842	8.88246e-07
AT1G52870	AT1G52870	Peroxisomal membrane 22 kDa (Mpv17/PMP22) family protein(AT1G52870)	-2.09742	5.59837e-05
AT3G47500	CDF3	cycling DOF factor 3(CDF3)	-2.09581	4.73687e-06
AT1G19050	ARR7	response regulator 7(ARR7)	-2.09421	5.58973e-05
AT3G61630	CRF6	cytokinin response factor 6(CRF6)	-2.08888	2.00436e-05
AT2G24240	AT2G24240	BTB/POZ domain with WD40/YVTN repeat-like protein(AT2G24240)	-2.08866	3.10957e-06
AT3G02480	ABR	Late embryogenesis abundant protein (LEA) family protein(AT3G02480)	-2.08841	7.22876e-05
AT3G56980	bHLH39	basic helix-loop-helix (bHLH) DNA-binding superfamily protein(bHLH39)	-2.08708	0.0276238
AT5G01530	LHCB4.1	light harvesting complex photosystem II(LHCB4.1)	-2.0848	3.69414e-05
AT2G35760	CASPL2B2	Uncharacterized protein family (UPF0497)(AT2G35760)	-2.08258	1.76037e-05
AT1G73120	AT1G73120	F-box/RNI superfamily protein(AT1G73120)	-2.08199	2.68131e-05
AT1G74080	MYB122	myb domain protein 122(MYB122)	-2.08043	5.30909e-06
AT3G25790	HHO	myb-like transcription factor family protein(AT3G25790)	-2.0802	0.00101027
AT1G03840	MGP	C2H2 and C2HC zinc fingers superfamily protein(MGP)	-2.0801	1.16016e-05
AT4G30960	SIP3	SOS3-interacting protein 3(SIP3)	-2.07942	8.74173e-06
AT4G27440	PORB	protochlorophyllide oxidoreductase B(PORB)	-2.0777	2.0584e-05
AT5G40890	CLC-A	chloride channel A(CLC-A)	-2.07638	9.63944e-06
AT3G12520	SULTR4;2	sulfate transporter 4;2(SULTR4;2)	-2.07607	2.7439e-05
AT3G52070	AT3G52070	RNA/RNP complex-1-interacting phosphatase(AT3G52070)	-2.07177	2.73806e-05
AT5G59590	UGT76E2	UDP-glucosyl transferase 76E2(UGT76E2)	-2.0702	5.17881e-05
AT4G28750	PSAE-1	Photosystem I reaction centre subunit IV / PsaE protein(PSAE-1)	-2.06858	8.82343e-07
AT3G06330	AT3G06330	RING/U-box superfamily protein(AT3G06330)	-2.06815	1.5547e-05
AT3G45700	NPF2.4	Major facilitator superfamily protein(AT3G45700)	-2.06705	2.64633e-06
AT2G04795	AT2G04795	hypothetical protein(AT2G04795)	-2.06615	7.76508e-07
AT2G47450	CAO	chloroplast signal recognition particle component (CAO)(CAO)	-2.06419	1.32793e-06
AT1G49500	AT1G49500	transcription initiation factor TFIID subunit 1b-like protein(AT1G49500)	-2.06173	2.05549e-06
AT5G49080		hypothetical protein(EXT11)	-2.06132	0.000299104
AT1G43650	UMAMIT22	nodulin MtN21 /EamA-like transporter family protein(UMAMIT22)	-2.05404	6.48601e-05
AT3G27880	AT3G27880	hypothetical protein (DUF1645)(AT3G27880)	-2.05365	1.22047e-05
AT4G14890	FdC1	2Fe-2S ferredoxin-like superfamily protein(FdC1)	-2.05197	1.48874e-05
AT5G37260	RVE2	Homeodomain-like superfamily protein(RVE2)	-2.05184	2.14823e-05
AT4G02590	UNE12	basic helix-loop-helix (bHLH) DNA-binding superfamily protein(UNE12)	-2.04941	1.70252e-06
AT5G61590	DEWAX	Integrase-type DNA-binding superfamily protein(AT5G61590)	-2.04801	1.37753e-06
AT1G66140	ZFP4	zinc finger protein 4(ZFP4)	-2.04682	1.3142e-06
AT4G35780	STY17	ACT-like protein tyrosine kinase family protein(STY17)	-2.04617	1.51193e-05
AT1G17970	AT1G17970	RING/U-box superfamily protein(AT1G17970)	-2.04541	1.1887e-06
AT4G05100	MYB74	myb domain protein 74(MYB74)	-2.04477	7.43812e-05
AT2G35260	AT2G35260	CAAX protease self-immunity protein(AT2G35260)	-2.04345	1.79006e-05
AT1G49660	CXE5	carboxyesterase 5(CXE5)	-2.04326	3.49942e-06
AT4G04630	AT4G04630	senescence regulator (Protein of unknown function, DUF584)(AT4G04630)	-2.03929	6.96787e-05
AT3G12820	MYB10	myb domain protein 10(MYB10)	-2.03878	0.000102326
AT1G78060	AT1G78060	Glycosyl hydrolase family protein(AT1G78060)	-2.03805	1.67388e-06
AT1G02300	AtcathB1	Cysteine proteinases superfamily protein(AT1G02300)	-2.03675	3.42193e-05
AT3G24110	AT3G24110	Calcium-binding EF-hand family protein(AT3G24110)	-2.03214	1.101e-05
AT3G22400	LOX5	PLAT/LH2 domain-containing lipoxygenase family protein(LOX5)	-2.02934	1.37708e-06
AT5G58787	AtAIRP4	RING/U-box superfamily protein(AT5G58787)	-2.02742	7.07106e-06
AT1G05575	AT1G05575	transmembrane protein(AT1G05575)	-2.02558	0.000225359
AT2G46600	AT2G46600	Calcium-binding EF-hand family protein(AT2G46600)	-2.02467	4.17354e-06
AT1G70900	AT1G70900	hypothetical protein(AT1G70900)	-2.01538	1.24988e-06
AT3G23880	AT3G23880	F-box and associated interaction domains-containing protein(AT3G23880)	-2.01504	0.000120008
AT1G12200	FMO	Flavin-binding monooxygenase family protein(FMO)	-2.01376	4.47262e-06
AT5G60460	AT5G60460	Preprotein translocase Sec, Sec61-beta subunit protein(AT5G60460)	-2.00841	9.19191e-07
AT1G59590	ZCF37	ZCF37(ZCF37)	-2.00821	4.31635e-05
AT5G58360	OFP3	ovate family protein 3(OFP3)	-2.00758	1.24402e-05
AT1G36370	SHM7	serine hydroxymethyltransferase 7(SHM7)	-2.00743	1.2594e-06
AT2G37460	UMAMIT12	nodulin MtN21 /EamA-like transporter family protein(UMAMIT12)	-2.00738	5.67902e-06
AT5G46790	PYL1	PYR1-like 1(PYL1)	-2.0023	1.12881e-05
AT5G38520	AT5G38520	alpha/beta-Hydrolases superfamily protein(AT5G38520)	-1.99919	3.44251e-06
AT5G64860	DPE1	disproportionating enzyme(DPE1)	-1.99809	1.91609e-06
AT1G54780	TLP18.3	thylakoid lumen 18.3 kDa protein(TLP18.3)	-1.99793	0.000131418
AT2G39730	RCA	rubisco activase(RCA)	-1.99549	1.2101e-05
AT4G23493	AT4G23493	hypothetical protein(AT4G23493)	-1.99529	6.21149e-05
AT4G17030	EXLB1	expansin-like B1(EXLB1)	-1.99523	2.64308e-06
AT1G69580	AT1G69580	Homeodomain-like superfamily protein(AT1G69580)	-1.99501	2.84939e-05
AT1G60270	BGLU6	beta glucosidase 6(BGLU6)	-1.99452	3.21649e-05
AT2G27830	AT2G27830	hypothetical protein(AT2G27830)	-1.99427	7.79546e-05
AT2G01890	PAP8	purple acid phosphatase 8(PAP8)	-1.99423	6.08193e-07
AT1G34510	AT1G34510	Peroxidase superfamily protein(AT1G34510)	-1.99162	7.9966e-05
AT3G25830	TPS-CIN	terpene synthase-like sequence-1,8-cineole(TPS-CIN)	-1.99043	0.000219447
AT1G22890	AT1G22890	transmembrane protein(AT1G22890)	-1.98369	0.00111498
AT4G21850	MSRB9	methionine sulfoxide reductase B9(MSRB9)	-1.98358	6.21096e-05
AT1G48300	DGAT3	diacylglycerol acyltransferase(DGAT3)	-1.98142	8.84963e-05
AT3G26890	AT3G26890	meiosis chromosome segregation family protein(AT3G26890)	-1.98117	4.29736e-06
AT5G24930	COL4	zinc finger CONSTANS-like protein(COL4)	-1.98115	1.52002e-05
AT4G24180	TLP1	THAUMATIN-LIKE PROTEIN 1(TLP1)	-1.98021	1.5509e-05
AT4G30270	XTH24	xyloglucan endotransglucosylase/hydrolase 24(XTH24)	-1.97985	5.46734e-05
AT2G45170	ATG8E	AUTOPHAGY 8E(ATG8E)	-1.97875	1.75868e-05
AT5G59090	SBT4.12	subtilase 4.12(SBT4.12)	-1.97794	3.63457e-05
AT4G24060	AT4G24060	Dof-type zinc finger DNA-binding family protein(AT4G24060)	-1.97556	3.73973e-06
AT5G24080	AT5G24080	Protein kinase superfamily protein(AT5G24080)	-1.97553	9.08335e-05
AT2G35860	FLA16	FASCICLIN-like arabinogalactan protein 16 precursor(FLA16)	-1.96958	0.000138496
AT5G23860	TUB8	tubulin beta 8(TUB8)	-1.96875	3.78311e-06
AT3G08860	PYD4	PYRIMIDINE 4(PYD4)	-1.96831	3.43638e-05
AT5G19940	AT5G19940	Plastid-lipid associated protein PAP / fibrillin family protein(AT5G19940)	-1.96668	2.4507e-05
AT1G76360	AT1G76360	Protein kinase superfamily protein(AT1G76360)	-1.96652	1.41454e-06
AT1G15740	AT1G15740	Leucine-rich repeat family protein(AT1G15740)	-1.96368	4.91496e-05
AT2G47600	MHX	magnesium/proton exchanger(MHX)	-1.96035	5.42585e-06
AT1G03660	AT1G03660	Ankyrin-repeat containing protein(AT1G03660)	-1.95802	0.000110211
AT4G19420	PAE8	Pectinacetylesterase family protein(AT4G19420)	-1.95574	0.000102764
AT5G62420	AT5G62420	NAD(P)-linked oxidoreductase superfamily protein(AT5G62420)	-1.95531	0.000491656
AT1G71960	ABCG25	ATP-binding casette family G25(ABCG25)	-1.95461	5.61112e-06
AT1G14700	PAP3	purple acid phosphatase 3(PAP3)	-1.95402	1.56391e-06
AT1G02360	AT1G02360	Chitinase family protein(AT1G02360)	-1.95335	2.8093e-06
AT1G56160	MYB72	myb domain protein 72(MYB72)	-1.95195	0.000170528
AT1G67710	ARR11	response regulator 11(ARR11)	-1.94835	1.96143e-05
AT4G20070	AAH	allantoate amidohydrolase(AAH)	-1.94668	1.86499e-05
AT1G11530	CXXS1	C-terminal cysteine residue is changed to a serine 1(CXXS1)	-1.94636	2.3136e-05
AT3G17510	CIPK1	CBL-interacting protein kinase 1(CIPK1)	-1.94605	1.63509e-06
AT1G69690	TCP15	TCP family transcription factor(TCP15)	-1.94367	1.62221e-05
AT3G06590	AIF2	basic helix-loop-helix (bHLH) DNA-binding superfamily protein(AT3G06590)	-1.94189	5.26127e-07
AT1G44970	AT1G44970	Peroxidase superfamily protein(AT1G44970)	-1.94169	0.000579336
AT2G24980	EXT6	Proline-rich extensin-like family protein(EXT6)	-1.94123	0.000384669
AT1G15100	RHA2A	RING-H2 finger A2A(RHA2A)	-1.94024	2.97028e-06
AT1G66890	AT1G66890	50S ribosomal-like protein(AT1G66890)	-1.93991	3.19899e-06
AT1G73300	scpl2	serine carboxypeptidase-like 2(scpl2)	-1.9396	2.32417e-06
AT1G10210	MPK1	mitogen-activated protein kinase 1(MPK1)	-1.93273	2.68166e-05
AT3G26720	AT3G26720	Glycosyl hydrolase family 38 protein(AT3G26720)	-1.9326	2.3822e-05
AT1G42970	GAPB	glyceraldehyde-3-phosphate dehydrogenase B subunit(GAPB)	-1.931	8.00947e-06
AT4G16370	OPT3	oligopeptide transporter(OPT3)	-1.93087	0.0142946
AT2G37440	AT2G37440	DNAse I-like superfamily protein(AT2G37440)	-1.92958	2.66332e-05
AT2G46220	AT2G46220	DUF2358 family protein (DUF2358)(AT2G46220)	-1.92906	0.00056804
AT2G36950	AT2G36950	Heavy metal transport/detoxification superfamily protein(AT2G36950)	-1.92573	7.25962e-07
AT5G04960	AT5G04960	Plant invertase/pectin methylesterase inhibitor superfamily(AT5G04960)	-1.9229	0.000766059
AT1G64590	AT1G64590	NAD(P)-binding Rossmann-fold superfamily protein(AT1G64590)	-1.92165	2.9902e-05
AT3G54390	AT3G54390	sequence-specific DNA binding transcription factor(AT3G54390)	-1.92088	2.48017e-06
AT1G70880	AT1G70880	Polyketide cyclase/dehydrase and lipid transport superfamily protein(AT1G70880)	-1.92011	2.16924e-05
AT1G68540	TKPR2	NAD(P)-binding Rossmann-fold superfamily protein(TKPR2)	-1.9179	2.7329e-06
AT2G18700	TPS11	trehalose phosphatase/synthase 11(TPS11)	-1.91718	0.000443834
AT5G37950		UDP-Glycosyltransferase superfamily protein(AT5G37950)	-1.91631	0.000282988
AT1G23800	ALDH2B7	aldehyde dehydrogenase 2B7(ALDH2B7)	-1.91627	2.05206e-05
AT3G51510	AT3G51510	transmembrane protein(AT3G51510)	-1.91374	0.000102039
AT1G61810	BGLU45	beta-glucosidase 45(BGLU45)	-1.91334	0.00022108
AT4G19410	PAE7	Pectinacetylesterase family protein(AT4G19410)	-1.91235	1.96677e-06
AT3G12955	SAUR74	SAUR-like auxin-responsive protein family(AT3G12955)	-1.90972	1.94734e-06
AT3G49960	AT3G49960	Peroxidase superfamily protein(AT3G49960)	-1.90882	0.000211289
AT1G19000	AT1G19000	Homeodomain-like superfamily protein(AT1G19000)	-1.90617	1.75373e-06
AT4G19860	AT4G19860	alpha/beta-Hydrolases superfamily protein(AT4G19860)	-1.90516	1.59216e-05
AT4G15330	CYP705A1	cytochrome P450, family 705, subfamily A, polypeptide 1(CYP705A1)	-1.90514	0.000196799
AT2G22920	SCPL12	serine carboxypeptidase-like 12(SCPL12)	-1.90439	0.000116992
AT4G35920	MCA1	PLAC8 family protein(MCA1)	-1.90419	1.14915e-06
AT4G38970	FBA2	fructose-bisphosphate aldolase 2(FBA2)	-1.90376	4.46489e-05
AT3G25760	AOC1	allene oxide cyclase 1(AOC1)	-1.90222	3.73841e-06
AT3G29575	AFP3	ABI five binding protein 3(AFP3)	-1.90162	1.94384e-05
AT4G27840	AT4G27840	SNARE-like superfamily protein(AT4G27840)	-1.89868	1.29559e-05
AT5G23460	AT5G23460	hypothetical protein(AT5G23460)	-1.89844	1.28157e-06
AT1G20440	COR47	cold-regulated 47(COR47)	-1.8978	1.24595e-05
AT3G59680	AT3G59680	Serine/Threonine-kinase(AT3G59680)	-1.8977	1.23198e-05
AT2G15830	AT2G15830	hypothetical protein(AT2G15830)	-1.89761	0.00051165
AT1G47655	AT1G47655	Dof-type zinc finger DNA-binding family protein(AT1G47655)	-1.89722	2.19844e-05
AT4G29340	PRF4	profilin 4(PRF4)	-1.89692	0.000104462
AT2G38750	ANNAT4	annexin 4(ANNAT4)	-1.89679	0.000130485
AT4G39510	CYP96A12	cytochrome P450, family 96, subfamily A, polypeptide 12(CYP96A12)	-1.89547	4.44844e-05
AT2G19410	AT2G19410	U-box domain-containing protein kinase family protein(AT2G19410)	-1.89533	2.06732e-05
AT1G06000	UGT89C1	UDP-Glycosyltransferase superfamily protein(AT1G06000)	-1.89392	3.82144e-05
AT2G34500	CYP710A1	cytochrome P450, family 710, subfamily A, polypeptide 1(CYP710A1)	-1.89384	4.87118e-05
AT5G47980	AT5G47980	HXXXD-type acyl-transferase family protein(AT5G47980)	-1.89377	0.00118107
AT2G39000	AtNAA70	Acyl-CoA N-acyltransferases (NAT) superfamily protein(AT2G39000)	-1.89129	1.20293e-05
AT3G10420	SPD1	P-loop containing nucleoside triphosphate hydrolases superfamily protein(SPD1)	-1.88967	0.00016718
AT4G40010	SNRK2.7	SNF1-related protein kinase 2.7(SNRK2.7)	-1.88787	8.80806e-06
AT4G18610	LSH9	LIGHT-DEPENDENT SHORT HYPOCOTYLS-like protein (DUF640)(LSH9)	-1.88762	3.81212e-05
AT1G42550	PMI1	plastid movement impaired1(PMI1)	-1.88741	2.85661e-05
AT3G49360	PGL2	6-phosphogluconolactonase 2(PGL2)	-1.88527	5.84671e-05
AT5G35790	G6PD1	glucose-6-phosphate dehydrogenase 1(G6PD1)	-1.88489	2.38981e-05
AT4G30690	AtINFC-4	Translation initiation factor 3 protein(AT4G30690)	-1.88461	8.50238e-05
AT1G21130	IGMT4	O-methyltransferase family protein(IGMT4)	-1.88226	0.000195427
AT3G47510	AT3G47510	transmembrane protein(AT3G47510)	-1.88192	2.72362e-06
AT1G60390	PG1	polygalacturonase 1(PG1)	-1.88047	0.000375424
AT2G41310	RR3	response regulator 3(RR3)	-1.88045	1.38623e-05
AT1G64720	CP5	Polyketide cyclase/dehydrase and lipid transport superfamily protein(CP5)	-1.87816	9.45461e-05
AT3G50980	XERO1	dehydrin xero 1(XERO1)	-1.87735	0.000987888
AT3G09910	RABC2b	RAB GTPase homolog C2B(RABC2b)	-1.87663	0.000238305
AT5G48000	CYP708A2	cytochrome P450, family 708, subfamily A, polypeptide 2(CYP708A2)	-1.87608	0.000360532
AT5G59080	AT5G59080	hypothetical protein(AT5G59080)	-1.87509	0.00016831
AT3G07310	AT3G07310	phosphoserine aminotransferase, putative (DUF760)(AT3G07310)	-1.87419	0.000196196
AT1G14380	IQD28	IQ-domain 28(IQD28)	-1.87143	1.32094e-06
AT5G47950	AT5G47950	HXXXD-type acyl-transferase family protein(AT5G47950)	-1.87127	1.76811e-05
AT1G10140	AT1G10140	Uncharacterized conserved protein UCP031279(AT1G10140)	-1.87115	5.28268e-05
AT1G78970	LUP1	lupeol synthase 1(LUP1)	-1.86882	0.000243065
AT2G02450	LOV1	NAC domain containing protein 35(LOV1)	-1.86868	7.25386e-05
AT2G23120	AT2G23120	Late embryogenesis abundant protein, group 6(AT2G23120)	-1.86855	6.38172e-06
AT1G50900	GDC1	Ankyrin repeat family protein(GDC1)	-1.86668	1.0572e-05
AT1G31180	IMD3	isopropylmalate dehydrogenase 3(IMD3)	-1.86667	0.00104882
AT1G03130	PSAD-2	photosystem I subunit D-2(PSAD-2)	-1.86567	0.000121953
AT2G47400	CP12-1	CP12 domain-containing protein 1(CP12-1)	-1.86344	3.86557e-05
AT3G17040	HCF107	high chlorophyll fluorescent 107(HCF107)	-1.86003	2.92589e-06
AT2G41190	AT2G41190	Transmembrane amino acid transporter family protein(AT2G41190)	-1.85946	0.00195324
AT1G76450	AT1G76450	Photosystem II reaction center PsbP family protein(AT1G76450)	-1.85906	9.68611e-06
AT1G04350	AT1G04350	2-oxoglutarate (2OG) and Fe(II)-dependent oxygenase superfamily protein(AT1G04350)	-1.85668	3.7693e-06
AT2G21830	AT2G21830	Cysteine/Histidine-rich C1 domain family protein(AT2G21830)	-1.85363	0.000140698
AT5G59450	AT5G59450	GRAS family transcription factor(AT5G59450)	-1.85281	1.55382e-05
AT1G19900	AT1G19900	glyoxal oxidase-related protein(AT1G19900)	-1.85259	0.000627367
AT1G76730	COG0212	NagB/RpiA/CoA transferase-like superfamily protein(COG0212)	-1.85055	1.1887e-06
AT1G27380	RIC2	ROP-interactive CRIB motif-containing protein 2(RIC2)	-1.84669	4.35633e-06
AT1G74940	AT1G74940	cyclin-dependent kinase, putative (DUF581)(AT1G74940)	-1.84495	1.48604e-06
AT5G27420	CNI1	carbon/nitrogen insensitive 1(CNI1)	-1.84473	0.000387066
AT3G02830	ZFN1	zinc finger protein 1(ZFN1)	-1.84314	9.05701e-07
AT5G01370	ACI1	ALC-interacting protein 1(ACI1)	-1.84173	1.15947e-06
AT1G10360	GSTU18	glutathione S-transferase TAU 18(GSTU18)	-1.84157	5.32613e-06
AT5G43600	UAH	ureidoglycolate amidohydrolase(UAH)	-1.83984	2.62336e-06
AT1G68670	HHO2	myb-like transcription factor family protein(AT1G68670)	-1.83962	1.70368e-05
AT3G44720	ADT4	arogenate dehydratase 4(ADT4)	-1.8374	6.54171e-06
AT2G25590	AT2G25590	Plant Tudor-like protein(AT2G25590)	-1.8372	3.45401e-05
AT3G51240	F3H	flavanone 3-hydroxylase(F3H)	-1.83629	6.71889e-05
AT3G55310	AT3G55310	NAD(P)-binding Rossmann-fold superfamily protein(AT3G55310)	-1.83401	1.8392e-05
AT4G09890	AT4G09890	mediator of RNA polymerase II transcription subunit, putative (DUF3511)(AT4G09890)	-1.83144	0.000774706
AT2G23610	MES3	methyl esterase 3(MES3)	-1.82952	3.7733e-06
AT1G72150	PATL1	PATELLIN 1(PATL1)	-1.82783	1.24606e-05
AT3G10980	AT3G10980	PLAC8 family protein(AT3G10980)	-1.8277	4.65269e-06
AT5G58670	PLC1	phospholipase C1(PLC1)	-1.82729	6.31259e-06
AT5G56750	NDL1	N-MYC downregulated-like 1(NDL1)	-1.8264	6.04425e-06
AT1G18880	NPF2.9	Major facilitator superfamily protein(NRT1.9)	-1.82504	2.33198e-06
AT1G22160	AT1G22160	senescence-associated family protein (DUF581)(AT1G22160)	-1.8225	7.89342e-06
AT4G21280	PSBQA	photosystem II subunit QA(PSBQA)	-1.82162	7.66789e-07
AT3G19800	AT3G19800	E3 ubiquitin-protein ligase, putative (DUF177)(AT3G19800)	-1.81917	7.99759e-05
AT5G24120	SIGE	sigma factor E(SIGE)	-1.81704	0.000568246
AT5G11890	EMB3135	harpin-induced protein(EMB3135)	-1.81581	4.9423e-06
AT1G28570	AT1G28570	SGNH hydrolase-type esterase superfamily protein(AT1G28570)	-1.81548	8.71053e-07
AT4G27800	TAP38	thylakoid-associated phosphatase 38(TAP38)	-1.81438	2.05206e-05
AT2G38790	AT2G38790	hypothetical protein(AT2G38790)	-1.81401	0.000140305
AT3G45640	MPK3	mitogen-activated protein kinase 3(MPK3)	-1.81327	5.66939e-06
AT4G27570	AT4G27570	UDP-Glycosyltransferase superfamily protein(AT4G27570)	-1.81261	8.65456e-05
AT5G66490	AT5G66490	hypothetical protein(AT5G66490)	-1.81021	4.98764e-05
AT5G58010	LRL3	LJRHL1-like 3(LRL3)	-1.81021	0.000216292
AT3G53960	AT3G53960	Major facilitator superfamily protein(AT3G53960)	-1.80971	4.40292e-05
AT1G01640	AT1G01640	BTB/POZ domain-containing protein(AT1G01640)	-1.80848	4.6271e-06
AT4G01050	TROL	thylakoid rhodanese-like protein(TROL)	-1.80606	5.47491e-06
AT3G24520	HSFC1	heat shock transcription factor C1(HSFC1)	-1.80594	3.9046e-06
AT1G01420	UGT72B3	UDP-glucosyl transferase 72B3(UGT72B3)	-1.80438	3.28981e-05
AT3G28740	CYP81D11	Cytochrome P450 superfamily protein(CYP81D11)	-1.80382	0.00549518
AT5G67030	ABA1	zeaxanthin epoxidase (ZEP) (ABA1)(ABA1)	-1.80156	0.000131476
AT2G19110	HMA4	heavy metal atpase 4(HMA4)	-1.8002	1.27467e-05
AT2G19580	TET2	tetraspanin2(TET2)	-1.7998	1.37708e-06
AT5G67400	RHS19	root hair specific 19(RHS19)	-1.79898	0.00201551
AT5G38020	AT5G38020	S-adenosyl-L-methionine-dependent methyltransferases superfamily protein(AT5G38020)	-1.79791	0.000220348
AT3G21190	MSR1	O-fucosyltransferase family protein(MSR1)	-1.7963	7.54512e-05
AT2G46270	GBF3	G-box binding factor 3(GBF3)	-1.7961	7.63174e-05
AT1G68590	PSRP3/1	Ribosomal protein PSRP-3/Ycf65(PSRP3/1)	-1.79258	4.05625e-05
AT3G62650	AT3G62650	hypothetical protein(AT3G62650)	-1.7922	6.38172e-06
AT2G31110		trichome birefringence-like protein (DUF828)(AT2G31110)	-1.79214	2.29858e-05
AT3G04940	CYSD1	cysteine synthase D1(CYSD1)	-1.79209	8.49889e-06
AT4G03280	PETC	photosynthetic electron transfer C(PETC)	-1.79189	1.60224e-05
AT2G43050	ATPMEPCRD	Plant invertase/pectin methylesterase inhibitor superfamily(ATPMEPCRD)	-1.79063	4.21046e-06
AT2G40110	AT2G40110	Yippee family putative zinc-binding protein(AT2G40110)	-1.79006	5.31878e-06
AT4G01440	UMAMIT31	nodulin MtN21 /EamA-like transporter family protein(UMAMIT31)	-1.78688	2.72362e-06
AT1G76490	HMG1	hydroxy methylglutaryl CoA reductase 1(HMG1)	-1.78559	4.88929e-06
AT5G10210	AT5G10210	nitric oxide synthase-interacting protein(AT5G10210)	-1.78337	4.36124e-05
AT3G20120	CYP705A21	cytochrome P450, family 705, subfamily A, polypeptide 21(CYP705A21)	-1.7829	4.12914e-05
AT5G41140	AT5G41140	Myosin heavy chain-related protein(AT5G41140)	-1.78276	2.85451e-05
AT1G22710	SUC2	sucrose-proton symporter 2(SUC2)	-1.78243	0.000303663
AT1G22430	AT1G22430	GroES-like zinc-binding dehydrogenase family protein(AT1G22430)	-1.78109	0.000287747
AT1G19660	BBD2	Wound-responsive family protein(AT1G19660)	-1.7776	5.99653e-05
AT4G09990	GXM2	glucuronoxylan 4-O-methyltransferase-like protein (DUF579)(GXM2)	-1.77752	6.55834e-06
AT5G58500	LSH5	LIGHT-DEPENDENT SHORT HYPOCOTYLS-like protein (DUF640)(LSH5)	-1.77421	1.07108e-05
AT1G32700	AT1G32700	PLATZ transcription factor family protein(AT1G32700)	-1.77226	2.03122e-05
AT3G26300	CYP71B34	cytochrome P450, family 71, subfamily B, polypeptide 34(CYP71B34)	-1.77058	4.43445e-05
AT1G73390	AT1G73390	Endosomal targeting BRO1-like domain-containing protein(AT1G73390)	-1.7697	2.59772e-06
AT2G40100	LHCB4.3	light harvesting complex photosystem II(LHCB4.3)	-1.76895	5.20292e-05
AT2G17440	PIRL5	plant intracellular ras group-related LRR 5(PIRL5)	-1.76768	1.24534e-05
AT5G64940	ATH13	ABC2 homolog 13(ATH13)	-1.76706	0.000172572
AT5G40690	AT5G40690	histone-lysine N-methyltransferase trithorax-like protein(AT5G40690)	-1.76642	2.59772e-06
AT1G49200	AT1G49200	RING/U-box superfamily protein(AT1G49200)	-1.76368	4.55892e-05
AT3G02380	COL2	CONSTANS-like 2(COL2)	-1.76284	9.53462e-06
AT5G02780	GSTL1	glutathione transferase lambda 1(GSTL1)	-1.76167	3.8849e-05
AT3G11550	CASP2	Uncharacterized protein family (UPF0497)(CASP2)	-1.76095	0.000350137
AT1G30260	AT1G30260	galactosyltransferase family protein(AT1G30260)	-1.75511	5.66939e-06
AT1G09170	AT1G09170	P-loop nucleoside triphosphate hydrolases superfamily protein with CH (Calponin Homology) domain-containing protein(AT1G09170)	-1.75501	4.42491e-06
AT1G13250	GATL3	galacturonosyltransferase-like 3(GATL3)	-1.75363	1.46297e-05
AT4G12880	ENODL19	early nodulin-like protein 19(ENODL19)	-1.75193	3.31361e-05
AT1G44575	NPQ4	Chlorophyll A-B binding family protein(NPQ4)	-1.75008	0.000210484
AT5G09460	AT5G09460	transcription factor bHLH143(AT5G09460)	-1.74922	4.17567e-06
AT3G13040	AT3G13040	myb-like HTH transcriptional regulator family protein(AT3G13040)	-1.7481	8.83455e-06
AT1G23205	AT1G23205	Plant invertase/pectin methylesterase inhibitor superfamily protein(AT1G23205)	-1.7439	9.33664e-06
AT3G26100	AT3G26100	Regulator of chromosome condensation (RCC1) family protein(AT3G26100)	-1.74376	8.85355e-06
AT2G14910	AT2G14910	MAR-binding filament-like protein(AT2G14910)	-1.74237	6.02614e-06
AT1G63180	UGE3	UDP-D-glucose/UDP-D-galactose 4-epimerase 3(UGE3)	-1.74081	0.0141525
AT1G05340	AT1G05340	cysteine-rich TM module stress tolerance protein(AT1G05340)	-1.73993	0.000170528
AT5G42860	CC2	late embryogenesis abundant protein, group 2(AT5G42860)	-1.73952	7.05558e-05
AT1G08590	PXL1	Leucine-rich receptor-like protein kinase family protein(AT1G08590)	-1.73904	1.32094e-06
AT2G02780	AT2G02780	Leucine-rich repeat protein kinase family protein(AT2G02780)	-1.73855	3.83017e-06
AT1G12090	ELP	extensin-like protein(ELP)	-1.73683	2.08018e-05
AT3G09070	OPS	LOW protein: UPF0503-like protein, putative (DUF740)(OPS)	-1.73557	3.55229e-06
AT5G13460	IQD11	IQ-domain 11(IQD11)	-1.73472	8.67486e-06
AT5G10180	SULTR2;1	slufate transporter 2;1(SULTR2;1)	-1.73439	0.000252269
AT2G33990	iqd9	IQ-domain 9(iqd9)	-1.73416	3.09471e-06
AT4G34610	BLH6	BEL1-like homeodomain 6(BLH6)	-1.73412	1.75321e-05
AT2G35980	YLS9	Late embryogenesis abundant (LEA) hydroxyproline-rich glycoprotein family(YLS9)	-1.73366	2.52492e-05
AT2G35060	KUP11	K+ uptake permease 11(KUP11)	-1.73282	2.62336e-06
AT5G52790	AT5G52790	CBS domain protein with a domain protein (DUF21)(AT5G52790)	-1.73276	0.000365817
AT2G29650	PHT4;1	phosphate transporter 4;1(PHT4;1)	-1.73106	0.000177857
AT3G50700	IDD2	indeterminate(ID)-domain 2(IDD2)	-1.72749	3.21176e-06
AT5G61250	GUS1	glucuronidase 1(GUS1)	-1.72723	6.18784e-05
AT2G37330	ALS3	aluminum sensitive 3(ALS3)	-1.7261	3.24969e-06
AT1G60870	MEE9	maternal effect embryo arrest 9(MEE9)	-1.72485	5.57788e-06
AT1G10750	AT1G10750	carboxyl-terminal peptidase, putative (DUF239)(AT1G10750)	-1.72479	3.49408e-06
AT1G32740	AT1G32740	SBP (S-ribonuclease binding protein) family protein(AT1G32740)	-1.72397	7.421e-06
AT1G62180	APR2	5'adenylylphosphosulfate reductase 2(APR2)	-1.72362	0.000154946
AT5G45940	NUDT11	nudix hydrolase homolog 11(NUDT11)	-1.72356	1.06306e-05
AT1G70670	CLO4	Caleosin-related family protein(CLO4)	-1.72162	3.46849e-06
AT1G06460	ACD32.1	alpha-crystallin domain 32.1(ACD32.1)	-1.72036	1.18633e-05
AT5G20150	SPX1	SPX domain-containing protein 1(SPX1)	-1.71998	1.12128e-05
AT5G18640	AT5G18640	alpha/beta-Hydrolases superfamily protein(AT5G18640)	-1.71931	7.07603e-05
AT1G78070	AT1G78070	Transducin/WD40 repeat-like superfamily protein(AT1G78070)	-1.71899	3.36141e-05
AT5G23380	AT5G23380	hypothetical protein (DUF789)(AT5G23380)	-1.71861	0.000401881
AT5G42590	CYP71A16	cytochrome P450, family 71, subfamily A, polypeptide 16(CYP71A16)	-1.71853	0.00286458
AT3G52370	FLA15	FASCICLIN-like arabinogalactan protein 15 precursor(FLA15)	-1.71848	7.36275e-06
AT3G09020	AT3G09020	alpha 1,4-glycosyltransferase family protein(AT3G09020)	-1.7171	1.65365e-05
AT5G44530	AT5G44530	Subtilase family protein(AT5G44530)	-1.71491	9.91465e-05
AT2G04780	FLA7	FASCICLIN-like arabinoogalactan 7(FLA7)	-1.71383	2.26224e-06
AT1G61820	BGLU46	beta glucosidase 46(BGLU46)	-1.71382	8.11272e-05
AT3G55800	SBPASE	sedoheptulose-bisphosphatase(SBPASE)	-1.71339	0.00012881
AT5G57130	SMXL5	Clp amino terminal domain-containing protein(AT5G57130)	-1.71183	2.31959e-05
AT5G64330	NPH3	Phototropic-responsive NPH3 family protein(NPH3)	-1.71114	2.08358e-05
AT3G21560	UGT84A2	UDP-Glycosyltransferase superfamily protein(UGT84A2)	-1.71076	8.92646e-06
AT5G47040	LON2	lon protease 2(LON2)	-1.70971	8.46156e-06
AT4G14100	AT4G14100	transferases, transferring glycosyl groups(AT4G14100)	-1.70815	4.92999e-05
AT1G14720	XTH28	xyloglucan endotransglucosylase/hydrolase 28(XTH28)	-1.70628	2.17734e-05
AT2G38090	AT2G38090	Duplicated homeodomain-like superfamily protein(AT2G38090)	-1.70426	0.000224735
AT3G16350	AT3G16350	Homeodomain-like superfamily protein(AT3G16350)	-1.70345	9.84899e-05
AT5G57670	AT5G57670	Protein kinase superfamily protein(AT5G57670)	-1.70337	2.59002e-06
AT5G24800	BZIP9	basic leucine zipper 9(BZIP9)	-1.70296	1.31458e-05
AT3G54050	HCEF1	high cyclic electron flow 1(HCEF1)	-1.70146	0.000396829
AT3G22830	HSFA6B	heat shock transcription factor A6B(HSFA6B)	-1.70079	0.00235456
AT2G24580	AT2G24580	FAD-dependent oxidoreductase family protein(AT2G24580)	-1.70003	2.82015e-05
AT1G73660	SIS8	protein tyrosine kinase family protein(AT1G73660)	-1.69972	1.56493e-05
AT4G30200	VEL1	vernalization5/VIN3-like protein(VEL1)	-1.69969	1.41706e-05
AT1G60950	FED A	2Fe-2S ferredoxin-like superfamily protein(FED A)	-1.69946	4.22797e-05
AT2G07180	AT2G07180	Protein kinase superfamily protein(AT2G07180)	-1.69823	2.54643e-05
AT1G30500	NF-YA7	nuclear factor Y, subunit A7(NF-YA7)	-1.69813	4.074e-05
AT1G56700	AT1G56700	Peptidase C15, pyroglutamyl peptidase I-like protein(AT1G56700)	-1.69748	0.000218412
AT2G40640	AT2G40640	RING/U-box superfamily protein(AT2G40640)	-1.69687	1.12452e-05
AT4G14540	NF-YB3	nuclear factor Y, subunit B3(NF-YB3)	-1.69519	6.1352e-05
AT1G48690	AT1G48690	Auxin-responsive GH3 family protein(AT1G48690)	-1.69478	1.32314e-05
AT3G26460	AT3G26460	Polyketide cyclase/dehydrase and lipid transport superfamily protein(AT3G26460)	-1.69416	0.000205475
AT4G35250	HCF244	NAD(P)-binding Rossmann-fold superfamily protein(HCF244)	-1.69369	3.67562e-05
AT3G10910	DAFL1	RING/U-box superfamily protein(AT3G10910)	-1.69212	0.000108993
AT1G23740	AOR	Oxidoreductase, zinc-binding dehydrogenase family protein(AOR)	-1.69104	0.000127548
AT1G01750	ADF11	actin depolymerizing factor 11(ADF11)	-1.68954	2.19473e-06
AT1G78120	TPR12	Tetratricopeptide repeat (TPR)-like superfamily protein(TPR12)	-1.68926	0.000194884
AT1G78890	AT1G78890	hypothetical protein(AT1G78890)	-1.6888	2.33198e-06
AT5G45310	AT5G45310	coiled-coil protein(AT5G45310)	-1.68871	0.00230418
AT1G10480	ZFP5	zinc finger protein 5(ZFP5)	-1.68782	0.00211541
AT3G45310	AT3G45310	Cysteine proteinases superfamily protein(AT3G45310)	-1.68711	4.39462e-06
AT1G77450	NAC032	NAC domain containing protein 32(NAC032)	-1.68672	2.0496e-05
AT3G17110		miscRNA(AT3G17110)	-1.68592	3.11074e-06
AT1G21360	GLTP2	glycolipid transfer protein 2(GLTP2)	-1.68471	3.39701e-06
AT1G27030	AT1G27030	hypothetical protein(AT1G27030)	-1.68459	1.49936e-05
AT3G56290	AT3G56290	potassium transporter(AT3G56290)	-1.68341	0.000898651
AT3G04910	WNK1	with no lysine (K) kinase 1(WNK1)	-1.68204	9.83795e-06
AT5G02160	AT5G02160	transmembrane protein(AT5G02160)	-1.68058	2.34557e-05
AT4G34138	UGT73B1	UDP-glucosyl transferase 73B1(UGT73B1)	-1.68029	0.000544229
AT3G14050	RSH2	RELA/SPOT homolog 2(RSH2)	-1.67974	7.51765e-06
AT2G22850	bZIP6	basic leucine-zipper 6(bZIP6)	-1.67862	3.34009e-05
AT3G43800	GSTU27	glutathione S-transferase tau 27(GSTU27)	-1.67835	0.000165559
AT5G07870	AT5G07870	HXXXD-type acyl-transferase family protein(AT5G07870)	-1.67701	0.00393968
AT3G10230	LYC	lycopene cyclase(LYC)	-1.67637	0.000105586
AT5G66050	AT5G66050	Wound-responsive family protein(AT5G66050)	-1.67634	4.05625e-05
AT5G48740	AT5G48740	Leucine-rich repeat protein kinase family protein(AT5G48740)	-1.67558	1.14915e-06
AT5G26820	IREG3	iron-regulated protein 3(IREG3)	-1.67506	4.98764e-05
AT5G63450	CYP94B1	cytochrome P450, family 94, subfamily B, polypeptide 1(CYP94B1)	-1.67482	0.000364265
AT4G20270	BAM3	Leucine-rich receptor-like protein kinase family protein(BAM3)	-1.67351	1.85917e-06
AT4G07670	AT4G07670	protease-associated (PA) domain-containing protein(AT4G07670)	-1.67329	3.04525e-05
AT2G38600	AT2G38600	HAD superfamily, subfamily IIIB acid phosphatase(AT2G38600)	-1.67327	8.8639e-05
AT1G69890	AT1G69890	actin cross-linking protein (DUF569)(AT1G69890)	-1.67313	5.18632e-05
AT5G43780	APS4	Pseudouridine synthase/archaeosine transglycosylase-like family protein(APS4)	-1.67215	0.000255347
AT1G23710	AT1G23710	hypothetical protein (DUF1645)(AT1G23710)	-1.67079	7.07558e-05
AT3G52480	AT3G52480	transmembrane protein(AT3G52480)	-1.669	3.57158e-06
AT4G39770	TPPH	Haloacid dehalogenase-like hydrolase (HAD) superfamily protein(TPPH)	-1.66819	0.00127255
AT5G43850	ARD4	RmlC-like cupins superfamily protein(ARD4)	-1.66699	6.33254e-05
AT1G70230	TBL27	TRICHOME BIREFRINGENCE-LIKE 27(TBL27)	-1.6668	2.66218e-05
AT4G28410	RSA1	Tyrosine transaminase family protein(AT4G28410)	-1.66672	3.7693e-06
AT1G80440	KMD1	Galactose oxidase/kelch repeat superfamily protein(AT1G80440)	-1.66603	0.000612371
AT3G10250	AT3G10250	histidine-tRNA ligase(AT3G10250)	-1.6656	8.4054e-06
AT3G16850	AT3G16850	Pectin lyase-like superfamily protein(AT3G16850)	-1.66526	1.13292e-05
AT2G14750	APK	APS kinase(APK)	-1.665	7.30363e-05
AT2G38400	AGT3	alanine:glyoxylate aminotransferase 3(AGT3)	-1.66337	0.00028069
AT4G38620	MYB4	myb domain protein 4(MYB4)	-1.66039	1.79971e-05
AT4G15340	PEN1	pentacyclic triterpene synthase 1(PEN1)	-1.66027	2.80327e-05
AT1G78480	AT1G78480	Prenyltransferase family protein(AT1G78480)	-1.65849	4.61918e-05
AT1G70990	AT1G70990	proline-rich family protein(AT1G70990)	-1.65708	2.37491e-06
AT4G36900	RAP2.10	related to AP2 10(RAP2.10)	-1.65687	2.77947e-05
AT2G22080	AT2G22080	transmembrane protein(AT2G22080)	-1.65672	5.22858e-06
AT2G24790	COL3	CONSTANS-like 3(COL3)	-1.65624	2.24295e-06
AT5G43590	AT5G43590	Acyl transferase/acyl hydrolase/lysophospholipase superfamily protein(AT5G43590)	-1.65502	0.000689434
AT1G21590	AT1G21590	kinase with adenine nucleotide alpha hydrolases-like domain-containing protein(AT1G21590)	-1.65471	1.15295e-05
AT1G51360	DABB1	dimeric A/B barrel domainS-protein 1(DABB1)	-1.6536	1.44626e-05
AT1G46264	HSFB4	heat shock transcription factor B4(HSFB4)	-1.65324	5.44181e-06
AT3G54720	AMP1	Peptidase M28 family protein(AMP1)	-1.65156	1.37565e-05
AT2G32150	AT2G32150	Haloacid dehalogenase-like hydrolase (HAD) superfamily protein(AT2G32150)	-1.6504	0.000177397
AT3G61210		S-adenosyl-L-methionine-dependent methyltransferases superfamily protein(AT3G61210)	-1.64875	0.00285414
AT5G18140	DJC69	Chaperone DnaJ-domain superfamily protein(AT5G18140)	-1.64859	1.18642e-05
AT5G57840	AT5G57840	HXXXD-type acyl-transferase family protein(AT5G57840)	-1.64811	2.01344e-05
AT5G40670	AT5G40670	PQ-loop repeat family protein / transmembrane family protein(AT5G40670)	-1.64793	1.91922e-05
AT2G16430	PAP10	purple acid phosphatase 10(PAP10)	-1.6476	7.36275e-06
AT5G38820	AT5G38820	Transmembrane amino acid transporter family protein(AT5G38820)	-1.64461	0.000328323
AT1G48420	D-CDES	D-cysteine desulfhydrase(D-CDES)	-1.64398	3.05554e-06
AT2G02130	LCR68	low-molecular-weight cysteine-rich 68(LCR68)	-1.64263	7.488e-06
AT5G15600	SP1L4	SPIRAL1-like4(SP1L4)	-1.64219	1.88099e-05
AT4G17730	SYP23	syntaxin of plants 23(SYP23)	-1.64219	3.06283e-05
AT2G01900	t5ptase9	DNAse I-like superfamily protein(AT2G01900)	-1.64137	4.82733e-05
AT1G46768	RAP2.1	related to AP2 1(RAP2.1)	-1.63988	0.000176597
AT2G41660	MIZ1	MIZU-KUSSEI-like protein (Protein of unknown function, DUF617)(MIZ1)	-1.6394	5.6268e-05
AT2G45290	TKL2	Transketolase(AT2G45290)	-1.63916	7.93923e-05
AT5G04120	AT5G04120	Phosphoglycerate mutase family protein(AT5G04120)	-1.63839	0.000411309
AT2G19570	CDA1	cytidine deaminase 1(CDA1)	-1.63812	3.80815e-06
AT1G71530	AT1G71530	Protein kinase superfamily protein(AT1G71530)	-1.63788	8.95611e-05
AT1G70290	TPS8	trehalose-6-phosphatase synthase S8(TPS8)	-1.63691	0.000615975
AT5G15290	CASP5	Uncharacterized protein family (UPF0497)(CASP5)	-1.63655	3.26523e-05
AT1G79420	AT1G79420	C-type mannose receptor (DUF620)(AT1G79420)	-1.63576	4.4439e-05
AT5G50800	SWEET13	Nodulin MtN3 family protein(SWEET13)	-1.63525	0.000729799
AT1G26665	AT1G26665	Mediator complex, subunit Med10(AT1G26665)	-1.63489	6.01015e-05
AT1G70890	MLP43	MLP-like protein 43(MLP43)	-1.6339	6.0791e-05
AT5G11790	NDL2	N-MYC downregulated-like 2(NDL2)	-1.63359	8.07173e-06
AT4G34680	GATA3	GATA transcription factor 3(GATA3)	-1.63343	1.38646e-05
AT3G49790	AT3G49790	Carbohydrate-binding protein(AT3G49790)	-1.63277	0.000448677
AT1G69160	AT1G69160	suppressor(AT1G69160)	-1.63238	8.50223e-05
AT2G18440	GUT15	ncRNA(GUT15)	-1.63038	6.88751e-05
AT1G67360	LDAP1	Rubber elongation factor protein (REF)(AT1G67360)	-1.62891	2.5119e-05
AT5G25140	CYP71B13	cytochrome P450, family 71, subfamily B, polypeptide 13(CYP71B13)	-1.62888	0.00108332
AT1G72890	AT1G72890	Disease resistance protein (TIR-NBS class)(AT1G72890)	-1.6287	0.000233281
AT3G54590		hydroxyproline-rich glycoprotein(HRGP1)	-1.62866	0.00151127
AT1G23850	AT1G23850	transmembrane protein(AT1G23850)	-1.62745	5.55029e-05
AT1G79760	DTA4	downstream target of AGL15-4(DTA4)	-1.62722	0.000309725
AT1G69260	AFP1	ABI five binding protein(AFP1)	-1.62576	0.000429636
AT2G24420	AT2G24420	DNA repair ATPase-like protein(AT2G24420)	-1.62511	3.41623e-05
AT5G16600	MYB43	myb domain protein 43(MYB43)	-1.62488	1.31355e-05
AT5G66190	FNR1	ferredoxin-NADP[+]-oxidoreductase 1(FNR1)	-1.62435	6.04859e-05
AT5G18850	AT5G18850	Low-density receptor-like protein(AT5G18850)	-1.62042	2.777e-05
AT1G32470	AT1G32470	Single hybrid motif superfamily protein(AT1G32470)	-1.6204	9.17864e-06
AT2G32800	LecRK-S.2	protein kinase family protein(AP4.3A)	-1.61983	1.36977e-05
AT1G14290	SBH2	sphingoid base hydroxylase 2(SBH2)	-1.61935	7.42908e-06
AT2G20610	SUR1	Tyrosine transaminase family protein(SUR1)	-1.61863	0.000344025
AT5G54300	AT5G54300	cotton fiber-like protein (DUF761)(AT5G54300)	-1.6164	8.72708e-05
AT3G60130	BGLU16	beta glucosidase 16(BGLU16)	-1.61497	1.45561e-05
AT5G47050	AT5G47050	SBP (S-ribonuclease binding protein) family protein(AT5G47050)	-1.61433	3.46849e-06
AT4G35770	SEN1	Rhodanese/Cell cycle control phosphatase superfamily protein(SEN1)	-1.61394	0.00204716
AT5G55550	AT5G55550	RNA-binding (RRM/RBD/RNP motifs) family protein(AT5G55550)	-1.611	7.51687e-06
AT4G37070	PLP1	Acyl transferase/acyl hydrolase/lysophospholipase superfamily protein(PLP1)	-1.60955	2.24596e-05
AT4G32260	PDE334	ATPase, F0 complex, subunit B/B', bacterial/chloroplast(PDE334)	-1.60896	3.76148e-06
AT1G24440	AT1G24440	RING/U-box superfamily protein(AT1G24440)	-1.60859	2.57259e-06
AT5G11260	HY5	Basic-leucine zipper (bZIP) transcription factor family protein(HY5)	-1.6084	4.12105e-06
AT5G05500	MOP10	Pollen Ole e 1 allergen and extensin family protein(MOP10)	-1.60826	0.00451423
AT3G14310	PME3	pectin methylesterase 3(PME3)	-1.60662	1.28939e-05
AT5G58770	cPT4	Undecaprenyl pyrophosphate synthetase family protein(cPT4)	-1.60622	0.00119413
AT5G14370	AT5G14370	CCT motif family protein(AT5G14370)	-1.606	7.36275e-06
AT2G37040	PAL1	PHE ammonia lyase 1(PAL1)	-1.6033	5.06695e-06
AT1G76460	AT1G76460	RNA-binding (RRM/RBD/RNP motifs) family protein(AT1G76460)	-1.60326	2.3136e-05
AT2G46760	GulLO6	D-arabinono-1,4-lactone oxidase family protein(GulLO6)	-1.60182	3.83017e-06
AT5G05250	AT5G05250	hypothetical protein(AT5G05250)	-1.60162	0.00206932
AT3G45210	AT3G45210	transcription initiation factor TFIID subunit (Protein of unknown function, DUF584)(AT3G45210)	-1.6003	4.72381e-05
AT1G15290	REC3	Tetratricopeptide repeat (TPR)-like superfamily protein(AT1G15290)	-1.59897	5.62901e-06
AT2G37490			-1.59784	7.13031e-06
AT1G78820	AT1G78820	D-mannose binding lectin protein with Apple-like carbohydrate-binding domain-containing protein(AT1G78820)	-1.59748	3.9991e-05
AT2G17430	MLO7	Seven transmembrane MLO family protein(MLO7)	-1.59716	8.86891e-05
AT1G11700	AT1G11700	senescence regulator (Protein of unknown function, DUF584)(AT1G11700)	-1.59584	4.9571e-05
AT1G08230	AT1G08230	Transmembrane amino acid transporter family protein(AT1G08230)	-1.5934	0.000101198
AT5G41700	UBC8	ubiquitin conjugating enzyme 8(UBC8)	-1.59271	4.93551e-05
AT1G21670	AT1G21670	DPP6 amino-terminal domain protein(AT1G21670)	-1.59201	0.000375735
AT5G08330	TCP21	TCP family transcription factor(TCP11)	-1.59084	0.000143158
AT4G07820	AT4G07820	CAP (Cysteine-rich secretory proteins, Antigen 5, and Pathogenesis-related 1 protein) superfamily protein(AT4G07820)	-1.59	0.000397348
AT2G16890	AT2G16890	UDP-Glycosyltransferase superfamily protein(AT2G16890)	-1.58968	0.00110537
AT1G12250	AT1G12250	Pentapeptide repeat-containing protein(AT1G12250)	-1.58914	2.91549e-05
AT4G30440	GAE1	UDP-D-glucuronate 4-epimerase 1(GAE1)	-1.58881	8.48099e-06
AT2G25930	ELF3	hydroxyproline-rich glycoprotein family protein(ELF3)	-1.58525	4.40171e-06
AT2G31990	AT2G31990	Exostosin family protein(AT2G31990)	-1.58401	2.8724e-06
AT4G00680	ADF8	actin depolymerizing factor 8(ADF8)	-1.58383	8.44317e-05
AT1G22530	PATL2	PATELLIN 2(PATL2)	-1.58364	2.57616e-05
AT1G01070	UMAMIT28	nodulin MtN21 /EamA-like transporter family protein(UMAMIT28)	-1.58275	8.9645e-05
AT1G18330	EPR1	Homeodomain-like superfamily protein(EPR1)	-1.5823	0.000703387
AT5G42200	AT5G42200	RING/U-box superfamily protein(AT5G42200)	-1.5818	0.00255682
AT5G44700	GSO2	Leucine-rich repeat transmembrane protein kinase(GSO2)	-1.58137	0.000281497
AT1G53580	GLY3	glyoxalase II 3(GLY3)	-1.5769	7.96121e-06
AT1G75540	BBX21	salt tolerance homolog2(BBX21)	-1.57669	7.36508e-06
AT5G03170	FLA11	FASCICLIN-like arabinogalactan-protein 11(FLA11)	-1.57668	7.00951e-05
AT3G20680	AT3G20680	plant/protein (DUF1995)(AT3G20680)	-1.57604	1.52709e-05
AT1G41830	SKS6	SKU5-similar 6(SKS6)	-1.57595	0.000295274
AT1G05000	PFA-DSP1	Phosphotyrosine protein phosphatases superfamily protein(PFA-DSP1)	-1.5747	0.000195427
AT4G21990	APR3	APS reductase 3(APR3)	-1.57428	0.000425136
AT1G13090	CYP71B28	cytochrome P450, family 71, subfamily B, polypeptide 28(CYP71B28)	-1.57262	6.93448e-05
AT2G35585	AT2G35585	cystic fibrosis transmembrane conductance regulator(AT2G35585)	-1.572	1.62791e-05
AT5G65020	ANNAT2	annexin 2(ANNAT2)	-1.57193	1.86647e-05
AT4G18550	DSEL	alpha/beta-Hydrolases superfamily protein(DSEL)	-1.56881	0.000310022
AT3G56250	AT3G56250	hypothetical protein(AT3G56250)	-1.56864	3.70335e-05
AT2G38460	IREG1	iron regulated 1(IREG1)	-1.56716	5.18363e-06
AT5G03530	RABC2A	RAB GTPase homolog C2A(RABC2A)	-1.56673	6.31934e-06
AT3G23630	IPT7	isopentenyltransferase 7(IPT7)	-1.56464	0.000258722
AT5G26655			-1.56448	3.24357e-05
AT5G08050	AT5G08050	wiskott-aldrich syndrome family protein, putative (DUF1118)(AT5G08050)	-1.56447	0.000535053
AT2G01620	MEE11	RNI-like superfamily protein(MEE11)	-1.56376	1.58914e-06
AT4G02330	ATPMEPCRB	Plant invertase/pectin methylesterase inhibitor superfamily(ATPMEPCRB)	-1.56334	8.24557e-05
AT1G72180	CEPR2	Leucine-rich receptor-like protein kinase family protein(AT1G72180)	-1.563	5.97913e-06
AT1G26670	VTI1B	Vesicle transport v-SNARE family protein(VTI1B)	-1.56296	1.30586e-05
AT3G09600	RVE8	Homeodomain-like superfamily protein(RVE8)	-1.56227	0.000204755
AT5G51390	AT5G51390	hypothetical protein(AT5G51390)	-1.56133	0.000149786
AT4G23680	AT4G23680	Polyketide cyclase/dehydrase and lipid transport superfamily protein(AT4G23680)	-1.56019	5.86631e-05
AT1G78680	GGH2	gamma-glutamyl hydrolase 2(GGH2)	-1.55925	7.17886e-06
AT1G72030	AT1G72030	Acyl-CoA N-acyltransferases (NAT) superfamily protein(AT1G72030)	-1.55853	4.35522e-05
AT5G01880	DAFL2	RING/U-box superfamily protein(AT5G01880)	-1.55827	0.000143382
AT2G03890	PI4K GAMMA 7	phosphoinositide 4-kinase gamma 7(PI4K GAMMA 7)	-1.5573	4.92252e-05
AT5G06630	AT5G06630	proline-rich extensin-like family protein(AT5G06630)	-1.55701	8.82049e-05
AT3G43670	AT3G43670	Copper amine oxidase family protein(AT3G43670)	-1.5558	4.26328e-06
AT2G32540	CSLB04	cellulose synthase-like B4(CSLB04)	-1.55553	0.000632251
AT5G24165	AT5G24165	hypothetical protein(AT5G24165)	-1.55545	2.14823e-05
AT5G57345	AT5G57345	transmembrane protein(AT5G57345)	-1.55437	1.05989e-05
AT1G58032			-1.55422	7.90894e-05
AT1G10660	AT1G10660	transmembrane protein(AT1G10660)	-1.55396	2.28573e-05
AT2G46030	UBC6	ubiquitin-conjugating enzyme 6(UBC6)	-1.55383	1.47458e-05
AT1G07750	AT1G07750	RmlC-like cupins superfamily protein(AT1G07750)	-1.55358	1.97902e-06
AT5G63710	AT5G63710	Leucine-rich repeat protein kinase family protein(AT5G63710)	-1.55354	4.69598e-05
AT4G02530	AT4G02530	chloroplast thylakoid lumen protein(AT4G02530)	-1.55311	4.77422e-06
AT3G60080	AT3G60080	RING/U-box superfamily protein(AT3G60080)	-1.55118	4.07084e-06
AT2G34600	JAZ7	jasmonate-zim-domain protein 7(JAZ7)	-1.55114	1.31454e-05
AT4G21390	B120	S-locus lectin protein kinase family protein(B120)	-1.55073	1.3572e-05
AT3G27170	CLC-B	chloride channel B(CLC-B)	-1.55059	3.90375e-05
AT2G16720	MYB7	myb domain protein 7(MYB7)	-1.55058	2.0993e-05
AT5G17490	RGL3	RGA-like protein 3(RGL3)	-1.54739	3.42193e-05
AT4G28110	MYB41	myb domain protein 41(MYB41)	-1.54703	0.000284667
AT1G53000	CKS	Nucleotide-diphospho-sugar transferases superfamily protein(CKS)	-1.54701	9.4826e-06
AT3G56200	AT3G56200	Transmembrane amino acid transporter family protein(AT3G56200)	-1.5465	1.75373e-06
AT1G78780	AT1G78780	pathogenesis-related family protein(AT1G78780)	-1.54597	4.37097e-05
AT1G44160	AT1G44160	HSP40/DnaJ peptide-binding protein(AT1G44160)	-1.54472	3.49942e-06
AT1G02305	AtcathB2	Cysteine proteinases superfamily protein(AT1G02305)	-1.54463	3.7808e-05
AT1G47960	C/VIF1	cell wall / vacuolar inhibitor of fructosidase 1(C/VIF1)	-1.5441	9.28096e-05
AT3G15760	AT3G15760	cytochrome P450 family protein(AT3G15760)	-1.54388	1.49236e-05
AT3G22890	APS1	ATP sulfurylase 1(APS1)	-1.54042	0.000100413
AT4G08920	CRY1	cryptochrome 1(CRY1)	-1.54026	2.18013e-05
AT2G39705	RTFL8	ROTUNDIFOLIA like 8(RTFL8)	-1.54022	8.63319e-05
AT3G63110	IPT3	isopentenyltransferase 3(IPT3)	-1.53958	0.00123345
AT4G35560	DAW1	Transducin/WD40 repeat-like superfamily protein(DAW1)	-1.53875	3.81212e-05
AT1G59580	MPK2	mitogen-activated protein kinase homolog 2(MPK2)	-1.53825	4.43647e-06
AT1G58180	BCA6	beta carbonic anhydrase 6(BCA6)	-1.53756	0.000400608
AT2G33170	AT2G33170	Leucine-rich repeat receptor-like protein kinase family protein(AT2G33170)	-1.53534	4.93822e-06
AT3G51910	HSFA7A	heat shock transcription factor A7A(HSFA7A)	-1.53527	0.000319303
AT1G19835	AT1G19835	filament-like protein (DUF869)(AT1G19835)	-1.53337	7.27123e-06
AT3G07350	AT3G07350	sulfate/thiosulfate import ATP-binding protein, putative (DUF506)(AT3G07350)	-1.53238	0.000254668
AT5G22830	MGT10	magnesium (Mg) transporter 10(MGT10)	-1.53081	1.25326e-05
AT1G60140	TPS10	trehalose phosphate synthase(TPS10)	-1.52884	4.00862e-06
AT1G01780	PLIM2b	GATA type zinc finger transcription factor family protein(PLIM2b)	-1.52855	1.10474e-05
AT2G20340	AAS	Pyridoxal phosphate (PLP)-dependent transferases superfamily protein(AAS)	-1.52778	3.4466e-05
AT3G29320	PHS1	Glycosyl transferase, family 35(PHS1)	-1.52645	2.75749e-05
AT5G65230	MYB53	myb domain protein 53(MYB53)	-1.5264	5.28322e-05
AT5G11110	SPS2F	sucrose phosphate synthase 2F(SPS2F)	-1.52541	4.97488e-05
AT1G02310	MAN1	Glycosyl hydrolase superfamily protein(MAN1)	-1.52432	7.29938e-05
AT1G16840	AT1G16840	hypothetical protein(AT1G16840)	-1.52386	2.0703e-05
AT3G13980	AT3G13980	SKI/DACH domain protein(AT3G13980)	-1.52373	4.6271e-06
AT5G46150	AT5G46150	LEM3 (ligand-effect modulator 3) family protein / CDC50 family protein(AT5G46150)	-1.52343	4.43445e-05
AT3G05920	AT3G05920	Heavy metal transport/detoxification superfamily protein(AT3G05920)	-1.52333	4.98661e-05
AT1G16880	ACR11	uridylyltransferase-like protein(ACR11)	-1.52087	1.9297e-05
AT5G02230	AT5G02230	Haloacid dehalogenase-like hydrolase (HAD) superfamily protein(AT5G02230)	-1.52079	0.000944
AT5G01790	AT5G01790	hypothetical protein(AT5G01790)	-1.52046	5.33249e-05
AT2G21970	SEP2	stress enhanced protein 2(SEP2)	-1.51879	0.000141674
AT4G05070	AT4G05070	Wound-responsive family protein(AT4G05070)	-1.51805	0.000126815
AT1G20380	AT1G20380	Prolyl oligopeptidase family protein(AT1G20380)	-1.51791	0.000233476
AT1G15210	ABCG35	pleiotropic drug resistance 7(ABCG35)	-1.51765	4.95701e-05
AT1G34760	GRF11	general regulatory factor 11(GRF11)	-1.51731	0.000414383
AT2G34585	AT2G34585	transmembrane protein(AT2G34585)	-1.51727	2.99591e-05
AT5G60400	AT5G60400	hypothetical protein(AT5G60400)	-1.51612	0.00184614
AT2G22800	HAT9	Homeobox-leucine zipper protein family(HAT9)	-1.51542	0.000106062
AT4G15920	SWEET17	Nodulin MtN3 family protein(SWEET17)	-1.5152	1.10813e-05
AT1G64640	ENODL8	early nodulin-like protein 8(ENODL8)	-1.51482	6.22285e-05
AT2G02020	NPF8.4	Major facilitator superfamily protein(PTR4)	-1.51318	0.000173957
AT5G06640	EXT10	Proline-rich extensin-like family protein(EXT10)	-1.51286	0.000121167
AT3G17950	AT3G17950	transmembrane protein(AT3G17950)	-1.51253	2.18795e-05
AT4G14650	AT4G14650	hypothetical protein(AT4G14650)	-1.51055	0.000290036
AT1G71480	AT1G71480	Nuclear transport factor 2 (NTF2) family protein(AT1G71480)	-1.50973	0.000210444
AT1G77990	AST56	STAS domain / Sulfate transporter family(AST56)	-1.50829	1.11366e-05
AT3G13310	DJC66	Chaperone DnaJ-domain superfamily protein(AT3G13310)	-1.50808	1.95869e-05
AT5G43750	PnsB5	NAD(P)H dehydrogenase 18(PnsB5)	-1.50704	2.79548e-05
AT3G47620	TCP14	TEOSINTE BRANCHED, cycloidea and PCF (TCP) 14(TCP14)	-1.50617	2.20037e-05
AT3G14230	RAP2.2	related to AP2 2(RAP2.2)	-1.50565	1.13163e-05
AT5G14190			-1.50552	0.000630358
AT3G53920	SIGC	RNApolymerase sigma-subunit C(SIGC)	-1.50543	3.3009e-05
AT2G24762	GDU4	glutamine dumper 4(GDU4)	-1.50541	0.000105219
AT5G23240	DJC76	DNAJ heat shock N-terminal domain-containing protein(AT5G23240)	-1.50499	7.30363e-05
AT5G22630	ADT5	arogenate dehydratase 5(ADT5)	-1.50382	8.07173e-06
AT4G04750	AT4G04750	Major facilitator superfamily protein(AT4G04750)	-1.50363	2.34782e-05
AT1G80180	AT1G80180	hypothetical protein(AT1G80180)	-1.50128	8.94735e-05
AT1G54920	AT1G54920	hypothetical protein(AT1G54920)	-1.50126	1.55979e-05
AT3G47640	PYE	basic helix-loop-helix (bHLH) DNA-binding superfamily protein(PYE)	-1.50058	2.0496e-05
AT3G56480	AT3G56480	myosin heavy chain-like protein(AT3G56480)	-1.50038	6.27291e-06
AT2G29630	THIC	thiaminC(THIC)	-1.50029	4.5275e-05
AT3G60520	AT3G60520	zinc ion-binding protein(AT3G60520)	-1.49993	4.23077e-05
AT2G40080	ELF4	EARLY FLOWERING-like protein (DUF1313)(ELF4)	-1.49883	0.000224868
AT2G21050	LAX2	like AUXIN RESISTANT 2(LAX2)	-1.49729	5.34139e-05
AT2G29340	AT2G29340	NAD-dependent epimerase/dehydratase family protein(AT2G29340)	-1.4969	0.00172479
AT3G58810	MTPA2	metal tolerance protein A2(MTPA2)	-1.49582	0.00487459
AT1G67740	PSBY	photosystem II BY(PSBY)	-1.4957	0.000105311
AT4G04840	MSRB6	methionine sulfoxide reductase B6(MSRB6)	-1.49539	0.000816364
AT1G32060	PRK	phosphoribulokinase(PRK)	-1.49421	3.15749e-05
AT2G31750	UGT74D1	UDP-glucosyl transferase 74D1(UGT74D1)	-1.49354	0.000140599
AT5G18150	AT5G18150	Methyltransferase-related protein(AT5G18150)	-1.49245	1.8167e-05
AT5G17400	ER-ANT1	endoplasmic reticulum-adenine nucleotide transporter 1(ER-ANT1)	-1.49208	1.73498e-05
AT2G39430	AT2G39430	Disease resistance-responsive (dirigent-like protein) family protein(AT2G39430)	-1.49189	0.00776994
AT1G26100	AT1G26100	Cytochrome b561/ferric reductase transmembrane protein family(AT1G26100)	-1.49179	5.85874e-05
AT1G22540	NPF5.10	Major facilitator superfamily protein(AT1G22540)	-1.49147	6.02243e-06
AT1G53560	AT1G53560	Ribosomal protein L18ae family(AT1G53560)	-1.49133	0.000199327
AT1G72160	AT1G72160	Sec14p-like phosphatidylinositol transfer family protein(AT1G72160)	-1.49081	7.24843e-06
AT1G76990	ACR3	ACT domain repeat 3(ACR3)	-1.49062	1.71667e-06
AT3G01470	HB-1	homeobox 1(HB-1)	-1.48975	9.20845e-06
AT1G21680	AT1G21680	DPP6 N-terminal domain-like protein(AT1G21680)	-1.48964	0.000151672
AT2G33250	AT2G33250	transmembrane protein(AT2G33250)	-1.48942	1.68918e-05
AT5G57770	AT5G57770	auxin canalization protein (DUF828)(AT5G57770)	-1.48832	1.51092e-05
AT3G57010	AT3G57010	Calcium-dependent phosphotriesterase superfamily protein(AT3G57010)	-1.48645	6.13712e-05
AT2G31800	AT2G31800	Integrin-linked protein kinase family(AT2G31800)	-1.48563	4.3459e-05
AT5G16480	PFA-DSP5	Phosphotyrosine protein phosphatases superfamily protein(PFA-DSP5)	-1.48537	3.55034e-05
AT1G03380	ATG18G	autophagy 18 G-like protein(ATG18G)	-1.48494	2.89545e-05
AT3G05120	GID1A	alpha/beta-Hydrolases superfamily protein(GID1A)	-1.48363	9.7668e-06
AT5G66390	PRX72	Peroxidase superfamily protein(AT5G66390)	-1.4835	0.000318967
AT2G30510			-1.48343	3.70335e-05
AT5G53160	RCAR3	regulatory components of ABA receptor 3(RCAR3)	-1.48288	2.97398e-06
AT5G61430	NAC100	NAC domain containing protein 100(NAC100)	-1.48276	6.98856e-05
AT5G47390	KUA1/MYBH	myb-like transcription factor family protein(AT5G47390)	-1.48203	4.98738e-05
AT4G16190	AT4G16190	Papain family cysteine protease(AT4G16190)	-1.482	0.000536528
AT4G33730	ATCAPE1	CAP (Cysteine-rich secretory proteins, Antigen 5, and Pathogenesis-related 1 protein) superfamily protein(AT4G33730)	-1.47914	0.000108993
AT3G60300	AT3G60300	RWD domain-containing protein(AT3G60300)	-1.47897	0.000165105
AT3G43220	SAC3	Phosphoinositide phosphatase family protein(AT3G43220)	-1.47884	4.39617e-06
AT2G05620	PGR5	proton gradient regulation 5(PGR5)	-1.47867	1.69123e-05
AT3G45710	AT3G45710	Major facilitator superfamily protein(AT3G45710)	-1.47831	5.40862e-06
AT1G09010	AT1G09010	glycoside hydrolase family 2 protein(AT1G09010)	-1.47747	1.64527e-05
AT5G63800	MUM2	Glycosyl hydrolase family 35 protein(MUM2)	-1.47728	2.72362e-06
AT3G11410	PP2CA	protein phosphatase 2CA(PP2CA)	-1.47692	6.56832e-05
AT1G11210	AT1G11210	cotton fiber protein, putative (DUF761)(AT1G11210)	-1.4754	0.000107805
AT4G25220	G3Pp2	root hair specific 15(G3Pp2)	-1.47519	2.55658e-05
AT5G54080	HGO	homogentisate 1,2-dioxygenase(HGO)	-1.47494	3.03127e-05
AT2G30520	RPT2	Phototropic-responsive NPH3 family protein(RPT2)	-1.47441	3.90455e-05
AT1G59730	TH7	thioredoxin H-type 7(TH7)	-1.47396	0.00978468
AT1G21120	IGMT2	O-methyltransferase family protein(IGMT2)	-1.47307	0.00332092
AT5G28020	CYSD2	cysteine synthase D2(CYSD2)	-1.47213	1.08394e-05
AT1G07250	UGT71C4	UDP-glucosyl transferase 71C4(UGT71C4)	-1.47201	3.90949e-06
AT2G25810	TIP4;1	tonoplast intrinsic protein 4;1(TIP4;1)	-1.4719	0.000346488
AT3G45300	IVD	isovaleryl-CoA-dehydrogenase(IVD)	-1.46987	0.000126815
AT4G37730	bZIP7	basic leucine-zipper 7(bZIP7)	-1.46844	5.80769e-05
AT1G13080	CYP71B2	cytochrome P450, family 71, subfamily B, polypeptide 2(CYP71B2)	-1.46812	1.53074e-05
AT4G38460	GGR	geranylgeranyl reductase(GGR)	-1.46784	8.94794e-06
AT5G41790	CIP1	COP1-interactive protein 1(CIP1)	-1.4676	0.000476027
AT3G55420	AT3G55420	hypothetical protein(AT3G55420)	-1.46712	6.71054e-05
AT2G46550	AT2G46550	transmembrane protein(AT2G46550)	-1.46588	5.15284e-06
AT4G10960	UGE5	UDP-D-glucose/UDP-D-galactose 4-epimerase 5(UGE5)	-1.46334	1.828e-05
AT3G53350	RIP3	ROP interactive partner 4(RIP3)	-1.46184	4.39813e-05
AT1G19700	BEL10	BEL1-like homeodomain 10(BEL10)	-1.46112	6.20879e-06
AT3G25930	AT3G25930	Adenine nucleotide alpha hydrolases-like superfamily protein(AT3G25930)	-1.46013	0.00142986
AT1G60960	IRT3	iron regulated transporter 3(IRT3)	-1.4584	0.000102767
AT3G14240	AT3G14240	Subtilase family protein(AT3G14240)	-1.45789	3.27563e-06
AT3G23000	CIPK7	CBL-interacting protein kinase 7(CIPK7)	-1.45664	4.03512e-06
AT1G79380	RGLG4	Ca(2)-dependent phospholipid-binding protein (Copine) family(RGLG4)	-1.45629	9.07724e-06
AT1G68795	CLE12	CLAVATA3/ESR-RELATED 12(CLE12)	-1.4556	1.2978e-05
AT5G36140	CYP716A2	cytochrome P450, family 716, subfamily A, polypeptide 2(CYP716A2)	-1.45359	0.00139751
AT4G10300	AT4G10300	RmlC-like cupins superfamily protein(AT4G10300)	-1.45254	6.30189e-06
AT1G01360	RCAR1	regulatory component of ABA receptor 1(RCAR1)	-1.45205	0.000125543
AT2G12400	AT2G12400	plasma membrane fusion protein(AT2G12400)	-1.45181	3.62547e-06
AT4G18510	CLE2	CLAVATA3/ESR-related 2(CLE2)	-1.45129	1.67665e-05
AT1G06040	STO	B-box zinc finger family protein(STO)	-1.45023	0.00112241
AT4G33660		cysteine-rich TM module stress tolerance protein(AT4G33660)	-1.4491	2.0584e-05
AT3G09390	MT2A	metallothionein 2A(MT2A)	-1.44878	0.000795378
AT3G51420	SSL4	strictosidine synthase-like 4(SSL4)	-1.44809	0.000376567
AT2G41870	REM4.2	Remorin family protein(AT2G41870)	-1.44775	8.46712e-05
AT3G01310	AtVIP1	Phosphoglycerate mutase-like family protein(AT3G01310)	-1.4453	2.03632e-05
AT1G19720	AT1G19720	Pentatricopeptide repeat (PPR-like) superfamily protein(AT1G19720)	-1.44527	9.33664e-06
AT4G37080	AT4G37080	ternary complex factor MIP1 leucine-zipper protein (Protein of unknown function, DUF547)(AT4G37080)	-1.44501	3.34448e-05
AT4G32940	GAMMA-VPE	gamma vacuolar processing enzyme(GAMMA-VPE)	-1.44433	5.59837e-05
AT4G02710	NET1C	Kinase interacting (KIP1-like) family protein(NET1C)	-1.44366	2.58417e-05
AT4G35790	PLDDELTA	phospholipase D delta(PLDDELTA)	-1.44356	1.31923e-05
AT4G32410	CESA1	cellulose synthase 1(CESA1)	-1.44303	5.78346e-06
AT2G25080	GPX1	glutathione peroxidase 1(GPX1)	-1.443	0.000425684
AT1G73280	scpl3	serine carboxypeptidase-like 3(scpl3)	-1.44291	1.24766e-05
AT4G37650	SHR	GRAS family transcription factor(SHR)	-1.44211	1.48874e-05
AT1G74520	HVA22A	HVA22 homologue A(HVA22A)	-1.44163	5.44012e-06
AT2G22240	MIPS2	myo-inositol-1-phosphate synthase 2(MIPS2)	-1.44149	9.48383e-05
AT4G34030	MCCB	3-methylcrotonyl-CoA carboxylase(MCCB)	-1.43994	0.000106062
AT4G25835	AT4G25835	P-loop containing nucleoside triphosphate hydrolases superfamily protein(AT4G25835)	-1.43966	4.72391e-05
AT5G51110	AT5G51110	Transcriptional coactivator/pterin dehydratase(AT5G51110)	-1.43924	0.000133857
AT2G22930	AT2G22930	UDP-Glycosyltransferase superfamily protein(AT2G22930)	-1.43858	2.69593e-05
AT5G03180	AT5G03180	RING/U-box superfamily protein(AT5G03180)	-1.43804	9.52574e-05
AT2G04240	XERICO	RING/U-box superfamily protein(XERICO)	-1.43658	4.22672e-06
AT2G44160	MTHFR2	methylenetetrahydrofolate reductase 2(MTHFR2)	-1.43566	4.68134e-05
AT3G51820	G4	UbiA prenyltransferase family protein(G4)	-1.43451	0.000278515
AT4G17250	AT4G17250	transmembrane protein(AT4G17250)	-1.43444	5.04557e-05
AT4G18640	MRH1	Leucine-rich repeat protein kinase family protein(MRH1)	-1.43426	2.56291e-05
AT5G27410	AT5G27410	D-aminoacid aminotransferase-like PLP-dependent enzymes superfamily protein(AT5G27410)	-1.43388	3.50651e-05
AT1G21000	AT1G21000	PLATZ transcription factor family protein(AT1G21000)	-1.43361	5.98501e-05
AT3G27210	AT3G27210	hypothetical protein(AT3G27210)	-1.43337	1.77568e-05
AT2G15230	LIP1	lipase 1(LIP1)	-1.43324	1.74265e-05
AT1G05320	AT1G05320	myosin heavy chain, embryonic smooth protein(AT1G05320)	-1.43126	1.40463e-05
AT3G48700	CXE13	carboxyesterase 13(CXE13)	-1.43112	3.72308e-05
AT5G42720	AT5G42720	Glycosyl hydrolase family 17 protein(AT5G42720)	-1.43098	2.33497e-05
AT1G76020	AT1G76020	Thioredoxin superfamily protein(AT1G76020)	-1.43043	3.6285e-05
AT4G13020	MHK	Protein kinase superfamily protein(MHK)	-1.43039	3.0186e-06
AT1G19570	DHAR1	dehydroascorbate reductase(DHAR1)	-1.4303	4.64281e-06
AT1G59124	AT1G59124	Disease resistance protein (CC-NBS-LRR class) family(AT1G59124)	-1.4299	4.14439e-05
AT5G11720	AT5G11720	Glycosyl hydrolases family 31 protein(AT5G11720)	-1.4291	5.19166e-05
AT5G62070	IQD23	IQ-domain 23(IQD23)	-1.42754	0.000103361
AT2G46570	LAC6	laccase 6(LAC6)	-1.42723	1.9297e-05
AT1G29950	AT1G29950	basic helix-loop-helix (bHLH) DNA-binding superfamily protein(AT1G29950)	-1.4272	7.5921e-06
AT1G79310	MC7	metacaspase 7(MC7)	-1.42533	4.62249e-05
AT3G56360	AT3G56360	hypothetical protein(AT3G56360)	-1.42498	0.000758482
AT4G36530	AT4G36530	alpha/beta-Hydrolases superfamily protein(AT4G36530)	-1.42441	0.000432388
AT4G10770	OPT7	oligopeptide transporter 7(OPT7)	-1.42396	6.91292e-05
AT4G16480	INT4	inositol transporter 4(INT4)	-1.42365	4.82733e-05
AT1G10370	ERD9	Glutathione S-transferase family protein(ERD9)	-1.42346	0.000327019
AT1G33080	AT1G33080	MATE efflux family protein(AT1G33080)	-1.42311	3.98137e-05
AT3G04350	AT3G04350	vacuolar sorting-associated protein (DUF946)(AT3G04350)	-1.42214	4.04583e-05
AT4G13030	AT4G13030	P-loop containing nucleoside triphosphate hydrolases superfamily protein(AT4G13030)	-1.42052	8.60079e-05
AT2G27230	LHW	transcription factor-like protein(LHW)	-1.42036	5.06695e-06
AT2G29130	LAC2	laccase 2(LAC2)	-1.41982	0.000191876
AT1G18140	LAC1	laccase 1(LAC1)	-1.41943	0.00172412
AT5G42500	AT5G42500	Disease resistance-responsive (dirigent-like protein) family protein(AT5G42500)	-1.41814	0.000201223
AT1G54410	HIRD11	dehydrin family protein(AT1G54410)	-1.41634	4.37097e-05
AT2G28840	XBAT31	hypothetical protein(XBAT31)	-1.41586	3.7359e-06
AT5G54390	HL	HAL2-like protein(HL)	-1.41525	2.55153e-05
AT2G25090	CIPK16	CBL-interacting protein kinase 16(CIPK16)	-1.41509	0.000134034
AT5G64180	AT5G64180	tropomyosin(AT5G64180)	-1.4148	8.10723e-06
AT3G51950	AT3G51950	Zinc finger (CCCH-type) family protein / RNA recognition motif (RRM)-containing protein(AT3G51950)	-1.41451	1.07785e-05
AT1G55480	ZKT	protein containing PDZ domain, a K-box domain, and a TPR region(ZKT)	-1.41427	0.000231589
AT1G67830	FXG1	alpha-fucosidase 1(FXG1)	-1.41395	0.000580991
AT2G42750	DJC77	DNAJ heat shock N-terminal domain-containing protein(AT2G42750)	-1.41382	0.000295884
AT1G27670	AT1G27670	transmembrane protein(AT1G27670)	-1.41347	2.73806e-05
AT4G24810	AT4G24810	Protein kinase superfamily protein(AT4G24810)	-1.41346	1.44094e-05
AT2G44830	AT2G44830	Protein kinase superfamily protein(AT2G44830)	-1.4131	0.000164135
AT3G57040	ARR9	response regulator 9(ARR9)	-1.41257	1.79639e-05
AT1G08920	ESL1	ERD (early response to dehydration) six-like 1(ESL1)	-1.41191	0.00015749
AT4G05150	AT4G05150	Octicosapeptide/Phox/Bem1p family protein(AT4G05150)	-1.41112	0.000136673
AT5G04080	AT5G04080	cysteine-rich TM module stress tolerance protein(AT5G04080)	-1.41107	0.000607011
AT5G52250	RUP1	Transducin/WD40 repeat-like superfamily protein(RUP1)	-1.41071	0.000279573
AT3G51030	TRX1	thioredoxin H-type 1(TRX1)	-1.4099	6.62913e-05
AT2G31040	CGL160	ATP synthase protein I-like protein(AT2G31040)	-1.40887	7.73169e-06
AT1G14790	RDR1	RNA-dependent RNA polymerase 1(RDR1)	-1.40794	9.33878e-05
AT1G08650	PPCK1	phosphoenolpyruvate carboxylase kinase 1(PPCK1)	-1.40766	1.16564e-05
AT1G70850	MLP34	MLP-like protein 34(MLP34)	-1.4067	8.17089e-06
AT5G13690	CYL1	alpha-N-acetylglucosaminidase family / NAGLU family(CYL1)	-1.4059	0.000150042
AT3G08840	AT3G08840	D-alanine-D-alanine ligase family(AT3G08840)	-1.40582	5.64944e-05
AT5G06710	HAT14	homeobox leucine zipper protein(HAT14)	-1.40433	0.000293732
AT3G28090			-1.40423	1.30593e-05
AT2G46820	PSI-P	photosystem I P subunit(PSI-P)	-1.40339	0.000205573
AT5G47640	NF-YB2	nuclear factor Y, subunit B2(NF-YB2)	-1.40328	2.3629e-05
AT5G61600	ERF104	ethylene response factor 104(ERF104)	-1.40284	0.00111846
AT3G09610			-1.40282	0.0021978
AT5G38895	AT5G38895	RING/U-box superfamily protein(AT5G38895)	-1.40269	2.9159e-06
AT4G26400	AT4G26400	RING/U-box superfamily protein(AT4G26400)	-1.40064	0.000376578
AT2G22170	PLAT2	Lipase/lipooxygenase, PLAT/LH2 family protein(PLAT2)	-1.40061	0.00106939
AT5G28610	AT5G28610	LOW protein: ATP-dependent RNA helicase DRS1-like protein(AT5G28610)	-1.40026	2.33497e-05
AT3G21240	4CL2	4-coumarate:CoA ligase 2(4CL2)	-1.39946	3.1115e-05
AT1G53670	MSRB1	methionine sulfoxide reductase B 1(MSRB1)	-1.39842	0.000242206
AT1G13130	AT1G13130	Cellulase (glycosyl hydrolase family 5) protein(AT1G13130)	-1.39812	0.000141632
AT2G16700	ADF5	actin depolymerizing factor 5(ADF5)	-1.39804	7.06509e-06
AT4G01026	PYL7	PYR1-like 7(PYL7)	-1.39576	5.27538e-05
AT1G35260	MLP165	MLP-like protein 165(MLP165)	-1.39493	0.000261929
AT4G38430	ROPGEF1	rho guanyl-nucleotide exchange factor 1(ROPGEF1)	-1.39343	1.26458e-05
AT4G25620	AT4G25620	hydroxyproline-rich glycoprotein family protein(AT4G25620)	-1.39325	1.38933e-05
AT3G11280	AT3G11280	Duplicated homeodomain-like superfamily protein(AT3G11280)	-1.39279	4.33395e-05
AT1G70790	CAR9	Calcium-dependent lipid-binding (CaLB domain) family protein(AT1G70790)	-1.39128	7.99127e-05
AT2G24230	AT2G24230	Leucine-rich repeat protein kinase family protein(AT2G24230)	-1.39089	2.76193e-06
AT3G19340	AT3G19340	aminopeptidase (DUF3754)(AT3G19340)	-1.39062	4.37776e-06
AT3G50740	UGT72E1	UDP-glucosyl transferase 72E1(UGT72E1)	-1.39062	0.000745638
AT3G14660	CYP72A13	cytochrome P450, family 72, subfamily A, polypeptide 13(CYP72A13)	-1.39057	0.00017184
AT3G01770	BET10	bromodomain and extraterminal domain protein 10(BET10)	-1.39032	7.69621e-05
AT1G58200	MSL3	MSCS-like 3(MSL3)	-1.38995	1.51887e-05
AT1G61890	AT1G61890	MATE efflux family protein(AT1G61890)	-1.38991	0.000315581
AT5G46800	BOU	Mitochondrial substrate carrier family protein(BOU)	-1.38961	4.17551e-06
AT3G06210	AT3G06210	ARM repeat superfamily protein(AT3G06210)	-1.38923	8.47022e-05
AT1G50250	FTSH1	FTSH protease 1(FTSH1)	-1.38867	0.000424867
AT4G37470	KAI2	alpha/beta-Hydrolases superfamily protein(KAI2)	-1.38861	0.000100565
AT3G19553	PUT5	Amino acid permease family protein(PUT5)	-1.3872	6.31259e-06
AT1G63840	AT1G63840	RING/U-box superfamily protein(AT1G63840)	-1.38678	0.000182649
AT3G20820	AT3G20820	Leucine-rich repeat (LRR) family protein(AT3G20820)	-1.38649	0.000671162
AT1G68060	MAP70-1	microtubule-associated proteins 70-1(MAP70-1)	-1.38636	1.28939e-05
AT5G23760	AT5G23760	Copper transport protein family(AT5G23760)	-1.38583	2.15982e-05
AT1G16460	RDH2	rhodanese homologue 2(RDH2)	-1.38569	9.68611e-06
AT3G21670	NPF6.4	Major facilitator superfamily protein(AT3G21670)	-1.38559	3.19782e-05
AT4G23410	TET5	tetraspanin5(TET5)	-1.38421	5.58973e-05
AT5G12250	TUB6	beta-6 tubulin(TUB6)	-1.38418	8.64284e-06
AT1G72490	AT1G72490	hypothetical protein(AT1G72490)	-1.38401	0.00998069
AT1G28110	SCPL45	serine carboxypeptidase-like 45(SCPL45)	-1.38377	0.000609375
AT4G12460	ORP2B	OSBP(oxysterol binding protein)-related protein 2B(ORP2B)	-1.38368	1.07526e-05
AT3G05800	AIF1	AtBS1(activation-tagged BRI1 suppressor 1)-interacting factor 1(AIF1)	-1.38303	6.3665e-05
AT5G06610	AT5G06610	lipase (DUF620)(AT5G06610)	-1.3819	4.59872e-05
AT5G64880	AT5G64880	transmembrane protein(AT5G64880)	-1.38166	3.34329e-05
AT1G20560	AAE1	acyl activating enzyme 1(AAE1)	-1.38159	4.66334e-06
AT2G18800	XTH21	xyloglucan endotransglucosylase/hydrolase 21(XTH21)	-1.38153	7.39283e-05
AT4G20000	AT4G20000	VQ motif-containing protein(AT4G20000)	-1.38145	0.0025346
AT5G44130	FLA13	FASCICLIN-like arabinogalactan protein 13 precursor(FLA13)	-1.38121	0.00258398
AT1G72360	ERF73	Integrase-type DNA-binding superfamily protein(ERF73)	-1.38089	0.000133391
AT3G10940	LSF2	dual specificity protein phosphatase (DsPTP1) family protein(LSF2)	-1.3805	3.26516e-06
AT1G35250	ALT2	Thioesterase superfamily protein(AT1G35250)	-1.37992	2.87928e-05
AT1G56670	AT1G56670	GDSL-like Lipase/Acylhydrolase superfamily protein(AT1G56670)	-1.37962	8.92195e-05
AT4G00780	AT4G00780	TRAF-like family protein(AT4G00780)	-1.37875	9.63911e-05
AT3G23700	SRRP1	Nucleic acid-binding proteins superfamily(AT3G23700)	-1.37843	5.66983e-05
AT3G07130	PAP15	purple acid phosphatase 15(PAP15)	-1.37819	8.67486e-06
AT3G26450	AT3G26450	Polyketide cyclase/dehydrase and lipid transport superfamily protein(AT3G26450)	-1.37777	7.30255e-05
AT3G14350	SRF7	STRUBBELIG-receptor family 7(SRF7)	-1.37772	9.45461e-05
AT1G11860	AT1G11860	Glycine cleavage T-protein family(AT1G11860)	-1.37763	1.94384e-05
AT5G07830	GUS2	glucuronidase 2(GUS2)	-1.37685	2.14685e-05
AT1G15350	AT1G15350	DUF4050 family protein(AT1G15350)	-1.37674	1.05989e-05
AT1G05140	AT1G05140	Peptidase M50 family protein(AT1G05140)	-1.37643	0.00161063
AT3G62270	BOR2	HCO3- transporter family(AT3G62270)	-1.37528	2.69162e-05
AT5G10280	MYB92	myb domain protein 92(MYB92)	-1.37493	0.000243283
AT1G30130	AT1G30130	DUF1365 family protein(AT1G30130)	-1.37489	1.13331e-05
AT5G16940	AT5G16940	carbon-sulfur lyase(AT5G16940)	-1.37475	2.85347e-05
AT2G38740	AT2G38740	Haloacid dehalogenase-like hydrolase (HAD) superfamily protein(AT2G38740)	-1.37415	5.48236e-06
AT5G53250	AGP22	arabinogalactan protein 22(AGP22)	-1.37412	9.20285e-05
AT5G63190	AT5G63190	MA3 domain-containing protein(AT5G63190)	-1.37394	1.8392e-05
AT2G42880	MPK20	MAP kinase 20(MPK20)	-1.37331	1.54755e-05
AT4G19840	PP2-A1	phloem protein 2-A1(PP2-A1)	-1.37303	0.000187615
AT1G79320	MC6	metacaspase 6(MC6)	-1.37292	2.73797e-05
AT5G47180	AT5G47180	Plant VAMP (vesicle-associated membrane protein) family protein(AT5G47180)	-1.37287	0.000105089
AT1G74920	ALDH10A8	aldehyde dehydrogenase 10A8(ALDH10A8)	-1.37264	1.25937e-05
AT3G19580	ZF2	zinc-finger protein 2(ZF2)	-1.37222	0.000134967
AT3G45600	TET3	tetraspanin3(TET3)	-1.37216	2.11509e-05
AT5G18680	TLP11	tubby like protein 11(TLP11)	-1.37215	6.55437e-06
AT2G18210	AT2G18210	hypothetical protein(AT2G18210)	-1.37193	0.000217342
AT2G35000	ATL9	RING/U-box superfamily protein(ATL9)	-1.37138	0.000212963
AT2G26570	WEB1	WEAK CHLOROPLAST MOVEMENT UNDER BLUE LIGHT-like protein (DUF827)(WEB1)	-1.37046	2.11493e-05
AT1G78570	RHM1	rhamnose biosynthesis 1(RHM1)	-1.36979	9.13639e-05
AT2G23340	DEAR3	DREB and EAR motif protein 3(DEAR3)	-1.36799	2.33497e-05
AT4G02075	PIT1	RING/FYVE/PHD zinc finger superfamily protein(PIT1)	-1.36581	4.15939e-05
AT2G37970	SOUL-1	SOUL heme-binding family protein(SOUL-1)	-1.36477	0.000141291
AT2G28550	RAP2.7	related to AP2.7(RAP2.7)	-1.36451	1.58838e-05
AT5G44030	CESA4	cellulose synthase A4(CESA4)	-1.36413	1.24534e-05
AT2G43920	HOL2	S-adenosyl-L-methionine-dependent methyltransferases superfamily protein(HOL2)	-1.36397	0.000144206
AT2G46900	AT2G46900	transcription factor-like protein(AT2G46900)	-1.36328	7.69961e-06
AT1G58110	AT1G58110	Basic-leucine zipper (bZIP) transcription factor family protein(AT1G58110)	-1.3631	7.63844e-06
AT5G01550	LecRK-VI.3	lectin receptor kinase a4.1(LECRKA4.2)	-1.36248	1.35123e-05
AT2G34070	TBL37	TRICHOME BIREFRINGENCE-LIKE 37(TBL37)	-1.36085	7.48183e-05
AT3G21390	AT3G21390	Mitochondrial substrate carrier family protein(AT3G21390)	-1.36073	1.05904e-05
AT4G22890	PGR5-LIKE A	PGR5-LIKE A(PGR5-LIKE A)	-1.36067	0.00012467
AT2G37630	AS1	myb-like HTH transcriptional regulator family protein(AS1)	-1.36036	5.36911e-06
AT1G24100	UGT74B1	UDP-glucosyl transferase 74B1(UGT74B1)	-1.35972	0.000828231
AT5G23120	HCF136	photosystem II stability/assembly factor, chloroplast (HCF136)(HCF136)	-1.35948	2.95461e-05
AT3G10760	AT3G10760	Homeodomain-like superfamily protein(AT3G10760)	-1.35923	5.83081e-06
AT2G40150	TBL28	TRICHOME BIREFRINGENCE-LIKE 28(TBL28)	-1.3583	0.000514988
AT5G01190	LAC10	laccase 10(LAC10)	-1.35792	5.18363e-06
AT3G27650	LBD25	LOB domain-containing protein 25(LBD25)	-1.35788	9.80256e-05
AT5G01800	AT5G01800	saposin B domain-containing protein(AT5G01800)	-1.35784	5.2068e-06
AT5G38980	AT5G38980	transmembrane protein(AT5G38980)	-1.35748	3.06085e-05
AT3G04760	AT3G04760	Pentatricopeptide repeat (PPR-like) superfamily protein(AT3G04760)	-1.35713	0.000741667
AT4G16060	AT4G16060	hypothetical protein(AT4G16060)	-1.3571	4.13752e-06
AT1G03520	AT1G03520	Core-2/I-branching beta-1,6-N-acetylglucosaminyltransferase family protein(AT1G03520)	-1.3568	2.95461e-05
AT3G17650	YSL5	YELLOW STRIPE like 5(YSL5)	-1.35676	1.49936e-05
AT3G08040	FRD3	MATE efflux family protein(FRD3)	-1.35416	0.0001624
AT5G21170	AKINBETA1	5'-AMP-activated protein kinase beta-2 subunit protein(AKINBETA1)	-1.3537	0.000169965
AT3G63120	CYCP1;1	cyclin p1;1(CYCP1;1)	-1.35202	8.44408e-06
AT1G69360	AT1G69360	T-box transcription factor, putative (DUF863)(AT1G69360)	-1.35062	1.19515e-05
AT1G80820	CCR2	cinnamoyl coa reductase(CCR2)	-1.35042	7.99678e-06
AT2G47770	TSPO	TSPO(outer membrane tryptophan-rich sensory protein)-like protein(TSPO)	-1.35035	0.00774289
AT5G23210	SCPL34	serine carboxypeptidase-like 34(SCPL34)	-1.34928	1.14744e-05
AT3G51710	AT3G51710	D-mannose binding lectin protein with Apple-like carbohydrate-binding domain-containing protein(AT3G51710)	-1.34921	8.4054e-06
AT1G13420	ST4B	sulfotransferase 4B(ST4B)	-1.34911	0.000250818
AT1G80340	GA3OX2	gibberellin 3-oxidase 2(GA3OX2)	-1.34699	0.000107332
AT5G57785	AT5G57785	hypothetical protein(AT5G57785)	-1.34652	7.18603e-06
AT5G16540	ZFN3	zinc finger nuclease 3(ZFN3)	-1.34624	9.86518e-06
AT2G16400	BLH7	BEL1-like homeodomain 7(BLH7)	-1.34565	3.83017e-06
AT3G14280	AT3G14280	LL-diaminopimelate aminotransferase(AT3G14280)	-1.34549	4.51707e-05
AT4G27430	CIP7	COP1-interacting protein 7(CIP7)	-1.34303	3.5923e-05
AT5G67160	EPS1	HXXXD-type acyl-transferase family protein(EPS1)	-1.34303	0.000478748
AT5G59730	EXO70H7	exocyst subunit exo70 family protein H7(EXO70H7)	-1.34271	3.5303e-05
AT2G36900	MEMB11	membrin 11(MEMB11)	-1.34252	1.55261e-05
AT5G03610	AT5G03610	GDSL-like Lipase/Acylhydrolase superfamily protein(AT5G03610)	-1.34209	3.96467e-06
AT3G60330	HA7	H[+]-ATPase 7(HA7)	-1.34188	0.00032979
AT1G08980	AMI1	amidase 1(AMI1)	-1.34092	1.14077e-05
AT3G02040	SRG3	senescence-related gene 3(SRG3)	-1.34077	1.8392e-05
AT2G33770	PHO2	phosphate 2(PHO2)	-1.34042	2.01278e-05
AT4G09650	ATPD	F-type H+-transporting ATPase subunit delta(ATPD)	-1.33969	1.14561e-05
AT5G65790	MYB68	myb domain protein 68(MYB68)	-1.33943	0.000192467
AT2G40230	AT2G40230	HXXXD-type acyl-transferase family protein(AT2G40230)	-1.33933	0.000531564
AT5G44160	NUC	C2H2-like zinc finger protein(NUC)	-1.339	4.69598e-05
AT5G22410	RHS18	root hair specific 18(RHS18)	-1.33856	6.96787e-05
AT2G31670	UP3	Stress responsive alpha-beta barrel domain protein(AT2G31670)	-1.33849	8.93787e-06
AT3G61990	OMTF3	S-adenosyl-L-methionine-dependent methyltransferases superfamily protein(OMTF3)	-1.33719	4.39462e-06
AT4G37010	CEN2	centrin 2(CEN2)	-1.33695	0.000436578
AT4G13830	J20	DNAJ-like 20(J20)	-1.33659	3.28981e-05
AT4G12310	CYP706A5	cytochrome P450, family 706, subfamily A, polypeptide 5(CYP706A5)	-1.33605	0.000184009
AT1G48260	CIPK17	CBL-interacting protein kinase 17(CIPK17)	-1.33603	0.000322706
AT3G24190	AT3G24190	Protein kinase superfamily protein(AT3G24190)	-1.33534	5.19166e-05
AT5G33280	CLCg	Voltage-gated chloride channel family protein(AT5G33280)	-1.33521	8.80274e-06
AT2G04460		hypothetical protein(AT2G04460)	-1.3341	0.000122015
AT5G40390	SIP1	Raffinose synthase family protein(SIP1)	-1.33384	7.19522e-06
AT1G36380	AT1G36380	transmembrane protein(AT1G36380)	-1.33316	2.14112e-05
AT3G19400	AT3G19400	Cysteine proteinases superfamily protein(AT3G19400)	-1.33314	4.82733e-05
AT3G08670	AT3G08670	serine/arginine repetitive matrix-like protein(AT3G08670)	-1.33303	2.85831e-06
AT1G54200	AT1G54200	DNA mismatch repair Msh6-like protein(AT1G54200)	-1.33245	1.1452e-05
AT2G11140		hypothetical protein(AT2G11140)	-1.33216	0.000134034
AT3G57320	AT3G57320	threonine-tRNA ligase 2(AT3G57320)	-1.33215	0.00025808
AT5G40250	AT5G40250	RING/U-box superfamily protein(AT5G40250)	-1.33103	0.000174789
AT2G42850	CYP718	cytochrome P450, family 718(CYP718)	-1.33078	0.00500674
AT4G26850	VTC2	GDP-L-galactose phosphorylase 1(VTC2)	-1.33063	0.000237968
AT2G40530	AT2G40530	transmembrane protein(AT2G40530)	-1.33053	0.000255976
AT1G13450	GT-1	Homeodomain-like superfamily protein(GT-1)	-1.3295	2.58645e-05
AT4G27450	AT4G27450	aluminum induced protein with YGL and LRDR motifs(AT4G27450)	-1.32921	0.0400271
AT1G21410	SKP2A	F-box/RNI-like superfamily protein(SKP2A)	-1.32918	0.000336198
AT1G23720	AT1G23720	Proline-rich extensin-like family protein(AT1G23720)	-1.32916	0.00157435
AT5G24410	PGL4	6-phosphogluconolactonase 4(PGL4)	-1.32882	6.3046e-05
AT3G01220	HB20	homeobox protein 20(HB20)	-1.32766	1.36169e-05
AT4G04340	osca1	ERD (early-responsive to dehydration stress) family protein(AT4G04340)	-1.32688	7.62251e-06
AT1G22885	AT1G22885	transmembrane protein(AT1G22885)	-1.32658	2.5569e-05
AT3G10930	AT3G10930	hypothetical protein(AT3G10930)	-1.32639	0.0191579
AT1G61130	SCPL32	serine carboxypeptidase-like 32(SCPL32)	-1.32632	0.00759803
AT5G03240	UBQ3	polyubiquitin 3(UBQ3)	-1.32611	3.69136e-05
AT2G37480	AT2G37480	hypothetical protein(AT2G37480)	-1.32578	0.000137622
AT3G06510	SFR2	Glycosyl hydrolase superfamily protein(SFR2)	-1.32552	2.7249e-05
AT4G34480	AT4G34480	O-Glycosyl hydrolases family 17 protein(AT4G34480)	-1.32513	4.83139e-05
AT3G02690	AT3G02690	nodulin MtN21 /EamA-like transporter family protein(AT3G02690)	-1.32444	0.000170775
AT5G14450	AT5G14450	GDSL-like Lipase/Acylhydrolase superfamily protein(AT5G14450)	-1.32415	3.23123e-05
AT1G17620	AT1G17620	Late embryogenesis abundant (LEA) hydroxyproline-rich glycoprotein family(AT1G17620)	-1.32403	4.93843e-05
AT3G27350	AT3G27350	transcriptional regulator ATRX-like protein(AT3G27350)	-1.32363	1.74265e-05
AT1G50480	THFS	10-formyltetrahydrofolate synthetase(THFS)	-1.32304	2.56291e-05
AT5G61410	RPE	D-ribulose-5-phosphate-3-epimerase(RPE)	-1.32218	7.8257e-05
AT1G05570	CALS1	callose synthase 1(CALS1)	-1.32197	8.74286e-05
AT1G47128	RD21A	Granulin repeat cysteine protease family protein(RD21A)	-1.32169	1.85705e-05
AT3G25500	AFH1	formin homology 1(AFH1)	-1.3213	2.64625e-05
AT2G46490	AT2G46490	hypothetical protein(AT2G46490)	-1.32123	5.62901e-06
AT5G03840	TFL1	PEBP (phosphatidylethanolamine-binding protein) family protein(TFL1)	-1.31981	9.47201e-05
AT4G26320	AGP13	arabinogalactan protein 13(AGP13)	-1.31966	6.91292e-05
AT3G56410	AT3G56410	hypothetical protein (DUF3133)(AT3G56410)	-1.31947	8.91066e-05
AT3G08490	AT3G08490	delta-latroinsectotoxin-Lt1a protein(AT3G08490)	-1.31937	1.43501e-05
AT3G52740	AT3G52740	hypothetical protein(AT3G52740)	-1.3191	0.000163353
AT5G10770	AT5G10770	Eukaryotic aspartyl protease family protein(AT5G10770)	-1.31898	0.00011922
AT1G35330	AT1G35330	RING/U-box superfamily protein(AT1G35330)	-1.31826	4.00051e-05
AT1G31800	CYP97A3	cytochrome P450, family 97, subfamily A, polypeptide 3(CYP97A3)	-1.31824	9.7826e-05
AT3G11100	VFP3	sequence-specific DNA binding transcription factor(AT3G11100)	-1.31783	5.20337e-05
AT1G09415	NIMIN-3	NIM1-interacting 3(NIMIN-3)	-1.31758	0.000640854
AT3G62740	BGLU7	beta glucosidase 7(BGLU7)	-1.31747	0.000105311
AT1G03090	MCCA	methylcrotonyl-CoA carboxylase alpha chain(MCCA)	-1.31738	0.000149069
AT3G23805	RALFL24	ralf-like 24(RALFL24)	-1.31651	5.14078e-05
AT4G28085	AT4G28085	transmembrane protein(AT4G28085)	-1.31597	0.000535239
AT5G40850	UPM1	urophorphyrin methylase 1(UPM1)	-1.31545	0.000239837
AT3G02340	AT3G02340	RING/U-box superfamily protein(AT3G02340)	-1.31494	1.55825e-05
AT5G54290	CcdA	cytochrome c biogenesis protein family(CcdA)	-1.31479	0.000638936
AT2G03720	MRH6	Adenine nucleotide alpha hydrolases-like superfamily protein(MRH6)	-1.31372	3.77616e-05
AT3G10450	SCPL7	serine carboxypeptidase-like 7(SCPL7)	-1.31227	0.000495109
AT1G48930	GH9C1	glycosyl hydrolase 9C1(GH9C1)	-1.31195	0.00114083
AT3G63140	CSP41A	chloroplast stem-loop binding protein of 41 kDa(CSP41A)	-1.31141	3.9046e-06
AT3G61060	PP2-A13	phloem protein 2-A13(PP2-A13)	-1.31099	0.00132021
AT1G70530	CRK3	cysteine-rich RLK (RECEPTOR-like protein kinase) 3(CRK3)	-1.31008	1.23198e-05
AT5G57180	CIA2	chloroplast import apparatus 2(CIA2)	-1.30988	0.000204774
AT3G18780	ACT2	actin 2(ACT2)	-1.30981	1.35123e-05
AT1G60190	PUB19	ARM repeat superfamily protein(PUB19)	-1.30955	5.82679e-05
AT5G62130	AT5G62130	Per1-like family protein(AT5G62130)	-1.30897	0.000111497
AT4G03610	AT4G03610	Metallo-hydrolase/oxidoreductase superfamily protein(AT4G03610)	-1.30897	8.02635e-05
AT5G54960	PDC2	pyruvate decarboxylase-2(PDC2)	-1.30832	4.12363e-05
AT5G13090	AT5G13090	hypothetical protein(AT5G13090)	-1.30812	4.31635e-05
AT5G14700	AT5G14700	NAD(P)-binding Rossmann-fold superfamily protein(AT5G14700)	-1.30762	9.7826e-05
AT5G62220	GT18	glycosyltransferase 18(GT18)	-1.30735	2.0027e-05
AT2G38940	PHT1;4	phosphate transporter 1;4(PHT1;4)	-1.30709	7.34381e-05
AT2G35120	AT2G35120	Single hybrid motif superfamily protein(AT2G35120)	-1.30708	1.90212e-05
AT2G25070	AT2G25070	Protein phosphatase 2C family protein(AT2G25070)	-1.30674	3.69838e-05
AT1G70520	CRK2	cysteine-rich RLK (RECEPTOR-like protein kinase) 2(CRK2)	-1.30668	6.07507e-06
AT5G42900	COR27	cold regulated protein 27(COR27)	-1.30627	0.000282202
AT2G15695	AT2G15695	peptide methionine sulfoxide reductase (Protein of unknown function DUF829, transmembrane 53)(AT2G15695)	-1.30574	0.000149264
AT3G15810	AT3G15810	LURP-one-like protein (DUF567)(AT3G15810)	-1.30279	6.67205e-05
AT2G41430	ERD15	dehydration-induced protein (ERD15)(ERD15)	-1.30279	3.56844e-05
AT1G12710	PP2-A12	phloem protein 2-A12(PP2-A12)	-1.30082	4.32339e-06
AT2G46830	CCA1	circadian clock associated 1(CCA1)	-1.30048	0.000823813
AT2G42890	ML2	MEI2-like 2(ML2)	-1.29992	2.99744e-05
AT1G20020	FNR2	ferredoxin-NADP[+]-oxidoreductase 2(FNR2)	-1.29991	0.000248293
AT4G28250	EXPB3	expansin B3(EXPB3)	-1.29912	0.00039359
AT1G18060	AT1G18060	microbial collagenase(AT1G18060)	-1.29885	4.64806e-05
AT2G21185	AT2G21185	transmembrane protein(AT2G21185)	-1.29874	3.41797e-05
AT4G37800	XTH7	xyloglucan endotransglucosylase/hydrolase 7(XTH7)	-1.29847	1.21776e-05
AT2G22125	CSI1	binding protein(CSI1)	-1.29845	1.52709e-05
AT5G15740	AT5G15740	O-fucosyltransferase family protein(AT5G15740)	-1.29788	6.31174e-05
AT2G30360	SIP4	SOS3-interacting protein 4(SIP4)	-1.29723	4.24361e-05
AT1G51700	DOF1	DOF zinc finger protein 1(DOF1)	-1.29303	6.67205e-05
AT5G41340	UBC4	ubiquitin conjugating enzyme 4(UBC4)	-1.29088	1.2714e-05
AT1G68710	AT1G68710	ATPase E1-E2 type family protein / haloacid dehalogenase-like hydrolase family protein(AT1G68710)	-1.29053	0.000197159
AT4G39070	BZS1	B-box zinc finger family protein(BZS1)	-1.29025	0.00170965
AT4G25440	ZFWD1	zinc finger WD40 repeat protein 1(ZFWD1)	-1.29023	0.000103731
AT5G35580	PBL13	Protein kinase superfamily protein(AT5G35580)	-1.28978	4.30725e-05
AT5G19790	RAP2.11	related to AP2 11(RAP2.11)	-1.28902	0.000297085
AT2G29740	UGT71C2	UDP-glucosyl transferase 71C2(UGT71C2)	-1.28832	4.79137e-05
AT1G08570	ACHT4	atypical CYS HIS rich thioredoxin 4(ACHT4)	-1.28799	4.12914e-05
AT2G17640	ATSERAT3;1	Trimeric LpxA-like enzymes superfamily protein(ATSERAT3;1)	-1.28743	0.000958589
AT5G58150	AT5G58150	Leucine-rich repeat protein kinase family protein(AT5G58150)	-1.2871	0.000588472
AT5G04930	ALA1	aminophospholipid ATPase 1(ALA1)	-1.28709	5.15543e-05
AT3G62660	GATL7	galacturonosyltransferase-like 7(GATL7)	-1.28677	1.6198e-05
AT1G22930	AT1G22930	T-complex protein 11(AT1G22930)	-1.2859	0.000372814
AT2G24540	AFR	Galactose oxidase/kelch repeat superfamily protein(AFR)	-1.28515	0.000110597
AT3G59310	AT3G59310	solute carrier family 35 protein (DUF914)(AT3G59310)	-1.28477	8.82428e-06
AT5G27280	AT5G27280	Zim17-type zinc finger protein(AT5G27280)	-1.28367	9.55458e-05
AT4G40080	AT4G40080	ENTH/ANTH/VHS superfamily protein(AT4G40080)	-1.28349	7.76642e-05
AT4G01550	NAC069	NAC domain containing protein 69(NAC069)	-1.28237	0.00192584
AT5G12200	PYD2	pyrimidine 2(PYD2)	-1.28083	3.46289e-06
AT3G29250	SDR4	NAD(P)-binding Rossmann-fold superfamily protein(SDR4)	-1.28017	0.00298596
AT2G02960	AT2G02960	RING/FYVE/PHD zinc finger superfamily protein(AT2G02960)	-1.28003	9.19683e-05
AT3G19900	AT3G19900	hypothetical protein(AT3G19900)	-1.27936	1.81085e-05
AT2G28510	AT2G28510	Dof-type zinc finger DNA-binding family protein(AT2G28510)	-1.27835	0.00026638
AT1G74710	EDS16	ADC synthase superfamily protein(EDS16)	-1.27821	0.000147925
AT5G03760	ATCSLA09	Nucleotide-diphospho-sugar transferases superfamily protein(ATCSLA09)	-1.27793	0.000888072
AT5G02620	ANK1	ankyrin-like1(ANK1)	-1.27762	8.13311e-06
AT4G33030	SQD1	sulfoquinovosyldiacylglycerol 1(SQD1)	-1.27731	9.4826e-06
AT2G01540	CAR10	Calcium-dependent lipid-binding (CaLB domain) family protein(AT2G01540)	-1.27638	7.94072e-06
AT1G62280	SLAH1	SLAC1 homologue 1(SLAH1)	-1.27599	1.86685e-05
AT5G45920	AT5G45920	SGNH hydrolase-type esterase superfamily protein(AT5G45920)	-1.27477	0.000342949
AT4G25790	AtCAPE4	CAP (Cysteine-rich secretory proteins, Antigen 5, and Pathogenesis-related 1 protein) superfamily protein(AT4G25790)	-1.27442	0.000584473
AT1G66330	AT1G66330	senescence-associated family protein(AT1G66330)	-1.27404	5.86856e-05
AT5G67280	RLK	receptor-like kinase(RLK)	-1.27299	0.000257363
AT2G43680	IQD14	IQ-domain 14(IQD14)	-1.27266	7.07216e-06
AT4G31910	BAT1	HXXXD-type acyl-transferase family protein(BAT1)	-1.27246	7.62891e-05
AT1G08325			-1.27082	0.000146842
AT1G58842			-1.26953	2.91051e-05
AT4G32880	HB-8	homeobox-leucine zipper protein ATHB-8(HB-8)	-1.26897	0.000148791
AT4G39190	AT4G39190	nucleolar-like protein(AT4G39190)	-1.26872	5.11678e-05
AT1G80450	AT1G80450	VQ motif-containing protein(AT1G80450)	-1.26834	0.00017115
AT5G53880	AT5G53880	hypothetical protein(AT5G53880)	-1.26695	0.0032834
AT4G34190	SEP1	stress enhanced protein 1(SEP1)	-1.26682	0.000265565
AT3G03310	LCAT3	lecithin:cholesterol acyltransferase 3(LCAT3)	-1.2668	0.000138192
AT2G21820	AT2G21820	seed maturation protein(AT2G21820)	-1.26615	0.00123979
AT3G54500	LNK2	agglutinin-like protein(AT3G54500)	-1.26499	0.000190574
AT3G61260	AT3G61260	Remorin family protein(AT3G61260)	-1.26461	2.10447e-05
AT3G59690	IQD13	IQ-domain 13(IQD13)	-1.26456	2.19644e-05
AT5G05270	CHIL	Chalcone-flavanone isomerase family protein(CHIL)	-1.26418	0.00977962
AT4G11290	AT4G11290	Peroxidase superfamily protein(AT4G11290)	-1.26393	0.0434296
AT3G48690	CXE12	alpha/beta-Hydrolases superfamily protein(CXE12)	-1.26264	0.000125013
AT5G49720	GH9A1	glycosyl hydrolase 9A1(GH9A1)	-1.26091	5.17564e-06
AT5G18490	AT5G18490	vacuolar sorting-associated protein (DUF946)(AT5G18490)	-1.26053	5.92862e-06
AT3G61390	AT3G61390	RING/U-box superfamily protein(AT3G61390)	-1.25926	0.00597571
AT1G60740	AT1G60740	Thioredoxin superfamily protein(AT1G60740)	-1.25925	0.000968997
AT3G14415	GOX2	Aldolase-type TIM barrel family protein(GOX2)	-1.25925	9.32035e-06
AT5G65760	AT5G65760	Serine carboxypeptidase S28 family protein(AT5G65760)	-1.25899	6.63631e-06
AT4G13250	NYC1	NAD(P)-binding Rossmann-fold superfamily protein(NYC1)	-1.25741	0.00102479
AT1G07700	AT1G07700	Thioredoxin superfamily protein(AT1G07700)	-1.25718	3.70335e-05
AT4G30610	BRS1	alpha/beta-Hydrolases superfamily protein(BRS1)	-1.25677	2.8513e-05
AT2G16750	AT2G16750	kinase with adenine nucleotide alpha hydrolases-like domain-containing protein(AT2G16750)	-1.2566	2.13156e-05
AT2G03390	AT2G03390	uvrB/uvrC motif-containing protein(AT2G03390)	-1.25657	4.82733e-05
AT5G38450	CYP735A1	cytochrome P450, family 735, subfamily A, polypeptide 1(CYP735A1)	-1.25656	0.00044018
AT4G13260	YUC2	Flavin-binding monooxygenase family protein(YUC2)	-1.25578	6.79921e-06
AT2G25450	AT2G25450	2-oxoglutarate (2OG) and Fe(II)-dependent oxygenase superfamily protein(AT2G25450)	-1.25499	0.000216898
AT3G13110	SERAT2;2	serine acetyltransferase 2;2(SERAT2;2)	-1.25464	8.10672e-05
AT1G50290	AT1G50290	hypothetical protein(AT1G50290)	-1.25315	0.000826597
AT5G59490	AT5G59490	Haloacid dehalogenase-like hydrolase (HAD) superfamily protein(AT5G59490)	-1.25276	0.000395916
AT5G49900	AT5G49900	Beta-glucosidase, GBA2 type family protein(AT5G49900)	-1.25275	8.80058e-05
AT3G53150	UGT73D1	UDP-glucosyl transferase 73D1(UGT73D1)	-1.25261	0.000395218
AT4G02500	XT2	UDP-xylosyltransferase 2(XT2)	-1.25149	9.47201e-05
AT5G11600	AT5G11600	hypothetical protein(AT5G11600)	-1.25107	8.69758e-06
AT5G49650	XK-2	xylulose kinase-2(XK-2)	-1.25097	1.58905e-05
AT2G37450	UMAMIT13	nodulin MtN21 /EamA-like transporter family protein(UMAMIT13)	-1.25058	1.84795e-05
AT4G16410	AT4G16410	transmembrane protein(AT4G16410)	-1.25029	0.00102593
AT1G13640	AT1G13640	Phosphatidylinositol 3- and 4-kinase family protein(AT1G13640)	-1.24973	2.83247e-05
AT3G55120	TT5	Chalcone-flavanone isomerase family protein(TT5)	-1.24944	0.00761433
AT3G01200	RP2	PPDK regulatory protein 2(RP2)	-1.24919	1.14186e-05
AT1G06760	AT1G06760	winged-helix DNA-binding transcription factor family protein(AT1G06760)	-1.24912	1.46089e-05
AT1G76670	URGT1	Nucleotide-sugar transporter family protein(AT1G76670)	-1.24884	1.56493e-05
AT1G78660	GGH1	gamma-glutamyl hydrolase 1(GGH1)	-1.24882	0.000527353
AT3G04520	THA2	threonine aldolase 2(THA2)	-1.2488	0.000244371
AT5G17170	ENH1	rubredoxin family protein(ENH1)	-1.24835	6.98695e-05
AT4G20880	AT4G20880	ethylene-responsive nuclear protein / ethylene-regulated nuclear protein (ERT2)(AT4G20880)	-1.24814	1.66988e-05
AT1G48430	AT1G48430	Dihydroxyacetone kinase(AT1G48430)	-1.2481	6.34401e-05
AT5G57040	AT5G57040	Lactoylglutathione lyase / glyoxalase I family protein(AT5G57040)	-1.24732	0.000138151
AT1G70660	MMZ2	MMS ZWEI homologue 2(MMZ2)	-1.2457	4.90025e-06
AT3G57020	AT3G57020	Calcium-dependent phosphotriesterase superfamily protein(AT3G57020)	-1.24563	8.72708e-05
AT4G24480	AT4G24480	Protein kinase superfamily protein(AT4G24480)	-1.24543	8.92079e-05
AT4G30530	GGP1	Class I glutamine amidotransferase-like superfamily protein(GGP1)	-1.24528	0.000949172
AT1G54130	RSH3	RELA/SPOT homolog 3(RSH3)	-1.24507	9.88879e-05
AT4G23050	AT4G23050	PAS domain-containing protein tyrosine kinase family protein(AT4G23050)	-1.24459	9.76323e-05
AT1G28440	HSL1	HAESA-like 1(HSL1)	-1.24412	2.54643e-05
AT1G34000	OHP2	one-helix protein 2(OHP2)	-1.24295	3.22439e-05
AT2G32030	AT2G32030	Acyl-CoA N-acyltransferases (NAT) superfamily protein(AT2G32030)	-1.24182	0.000192486
AT1G67280	AT1G67280	Glyoxalase/Bleomycin resistance protein/Dioxygenase superfamily protein(AT1G67280)	-1.24092	3.78733e-05
AT5G18650	MIEL1	CHY-type/CTCHY-type/RING-type Zinc finger protein(AT5G18650)	-1.24084	1.82917e-05
AT1G75820	CLV1	Leucine-rich receptor-like protein kinase family protein(CLV1)	-1.2402	5.89327e-05
AT5G65910	AT5G65910	BSD domain-containing protein(AT5G65910)	-1.24014	1.80629e-05
AT4G04460	PaspA3	Saposin-like aspartyl protease family protein(AT4G04460)	-1.23997	9.84981e-05
AT2G31120			-1.23953	0.00040411
AT2G26730	AT2G26730	Leucine-rich repeat protein kinase family protein(AT2G26730)	-1.23937	6.89747e-05
AT2G20550	AT2G20550	HSP40/DnaJ peptide-binding protein(AT2G20550)	-1.23933	0.000290131
AT1G79670	RFO1	Wall-associated kinase family protein(RFO1)	-1.23928	7.62251e-06
AT5G54855	AT5G54855	Pollen Ole e 1 allergen and extensin family protein(AT5G54855)	-1.23837	9.27598e-06
AT1G67080	ABA4	abscisic acid (aba)-deficient 4(ABA4)	-1.23816	0.000114939
AT1G12680	PEPKR2	phosphoenolpyruvate carboxylase-related kinase 2(PEPKR2)	-1.23796	2.41265e-05
AT4G18010	IP5PII	myo-inositol polyphosphate 5-phosphatase 2(IP5PII)	-1.23715	4.22963e-05
AT3G52900	AT3G52900	RAB6-interacting golgin (DUF662)(AT3G52900)	-1.23618	4.81203e-05
AT5G47910	RBOHD	respiratory burst oxidase homologue D(RBOHD)	-1.23584	0.00068669
AT2G39570	ACR9	ACT domain-containing protein(ACR9)	-1.23518	0.000119205
AT5G42580	CYP705A12	cytochrome P450, family 705, subfamily A, polypeptide 12(CYP705A12)	-1.23472	0.0173159
AT2G30870	GSTF10	glutathione S-transferase PHI 10(GSTF10)	-1.23363	5.46136e-05
AT4G36710	HAM4	GRAS family transcription factor(HAM4)	-1.23335	8.29322e-05
AT5G66250	AT5G66250	kinectin-like protein(AT5G66250)	-1.23247	2.62027e-05
AT3G51630	WNK5	with no lysine (K) kinase 5(WNK5)	-1.23224	1.24766e-05
AT2G31380	STH	salt tolerance homologue(STH)	-1.23153	0.000448161
AT5G49660	XIP1	Leucine-rich repeat transmembrane protein kinase family protein(XIP1)	-1.23126	2.19412e-05
AT5G53490	AT5G53490	Tetratricopeptide repeat (TPR)-like superfamily protein(AT5G53490)	-1.23045	5.15503e-05
AT2G47890	AT2G47890	B-box type zinc finger protein with CCT domain-containing protein(AT2G47890)	-1.23033	0.000189269
AT5G67230	IRX14-L	Nucleotide-diphospho-sugar transferases superfamily protein(IRX14-L)	-1.23004	7.5197e-05
AT1G05090	AT1G05090	dentin sialophosphoprotein-like protein(AT1G05090)	-1.22967	3.68372e-05
AT1G73655	AT1G73655	FKBP-like peptidyl-prolyl cis-trans isomerase family protein(AT1G73655)	-1.22892	3.5303e-05
AT3G28920	HB34	homeobox protein 34(HB34)	-1.2289	1.828e-05
AT1G08460	HDA08	histone deacetylase 8(HDA08)	-1.22877	5.48208e-06
AT1G49240	ACT8	actin 8(ACT8)	-1.22847	2.48232e-05
AT3G19290	ABF4	ABRE binding factor 4(ABF4)	-1.22807	0.000461865
AT1G05850	POM1	Chitinase family protein(POM1)	-1.22554	1.18933e-05
AT5G05960	AT5G05960	Bifunctional inhibitor/lipid-transfer protein/seed storage 2S albumin superfamily protein(AT5G05960)	-1.22492	0.000158165
AT3G01120	MTO1	Pyridoxal phosphate (PLP)-dependent transferases superfamily protein(MTO1)	-1.22366	1.9301e-05
AT4G29700	AT4G29700	Alkaline-phosphatase-like family protein(AT4G29700)	-1.22365	0.00829176
AT2G22190	TPPE	Haloacid dehalogenase-like hydrolase (HAD) superfamily protein(TPPE)	-1.22265	5.71047e-05
AT5G65390	AGP7	arabinogalactan protein 7(AGP7)	-1.22214	7.8691e-05
AT5G46760	MYC3	Basic helix-loop-helix (bHLH) DNA-binding family protein(MYC3)	-1.22197	2.06916e-05
AT5G07020	MPH1	proline-rich family protein(AT5G07020)	-1.22177	0.000267338
AT3G06500	A/N-InvC	Plant neutral invertase family protein(A/N-InvC)	-1.22067	6.3665e-05
AT3G26580	AT3G26580	Tetratricopeptide repeat (TPR)-like superfamily protein(AT3G26580)	-1.22029	0.000166282
AT3G17940	AT3G17940	Galactose mutarotase-like superfamily protein(AT3G17940)	-1.21973	8.92834e-06
AT3G13450	DIN4	Transketolase family protein(DIN4)	-1.21913	0.000617146
AT4G26160	ACHT1	atypical CYS HIS rich thioredoxin 1(ACHT1)	-1.21893	9.74109e-05
AT1G17360	AT1G17360	LOW protein: protein phosphatase 1 regulatory subunit-like protein(AT1G17360)	-1.21873	8.4054e-06
AT2G29400	TOPP1	type one protein phosphatase 1(TOPP1)	-1.21801	0.000126017
AT1G58290	HEMA1	Glutamyl-tRNA reductase family protein(HEMA1)	-1.21762	0.0077092
AT2G20950	AT2G20950	phospholipase-like protein (PEARLI 4) family protein(AT2G20950)	-1.21748	0.00036175
AT4G29890	AT4G29890	choline monooxygenase, putative (CMO-like)(AT4G29890)	-1.21721	0.000135754
AT3G15070	AT3G15070	RING/U-box superfamily protein(AT3G15070)	-1.21718	6.72133e-05
AT3G54580	AT3G54580	Proline-rich extensin-like family protein(AT3G54580)	-1.21673	0.00226626
AT2G30400	OFP2	ovate family protein 2(OFP2)	-1.2166	4.98958e-05
AT4G37530	AT4G37530	Peroxidase superfamily protein(AT4G37530)	-1.21598	0.000115865
AT4G29260	AT4G29260	HAD superfamily, subfamily IIIB acid phosphatase(AT4G29260)	-1.21594	0.000125543
AT5G06690	WCRKC1	WCRKC thioredoxin 1(WCRKC1)	-1.21577	0.00248625
AT3G46590	TRFL1	TRF-like 1(TRFL1)	-1.2156	7.35056e-05
AT2G28305	LOG1	Putative lysine decarboxylase family protein(LOG1)	-1.21479	0.00545139
AT2G39890	PROT1	proline transporter 1(PROT1)	-1.21456	7.2261e-05
AT5G48880	KAT5	peroxisomal 3-keto-acyl-CoA thiolase 2(KAT5)	-1.21376	0.0110579
AT5G36170	HCF109	high chlorophyll fluorescent 109(HCF109)	-1.21317	0.000100368
AT2G26340	AT2G26340	hypothetical protein(AT2G26340)	-1.21276	9.51685e-06
AT2G25150	AT2G25150	HXXXD-type acyl-transferase family protein(AT2G25150)	-1.21271	1.50401e-05
AT5G02170	AT5G02170	Transmembrane amino acid transporter family protein(AT5G02170)	-1.2115	8.41102e-05
AT2G24290	AT2G24290	ubiquitin-associated protein (DUF1068)(AT2G24290)	-1.21141	4.81068e-05
AT3G03470	CYP89A9	cytochrome P450, family 87, subfamily A, polypeptide 9(CYP89A9)	-1.21106	0.000555451
AT1G67310	AT1G67310	Calmodulin-binding transcription activator protein with CG-1 and Ankyrin domain(AT1G67310)	-1.21096	0.000148707
AT1G03600	PSB27	photosystem II family protein(PSB27)	-1.21068	0.000632189
AT2G30930	AT2G30930	hypothetical protein(AT2G30930)	-1.2103	6.88687e-05
AT5G61670	AtOR	orange protein(AT5G61670)	-1.20988	2.11837e-05
AT2G20040			-1.20951	2.18795e-05
AT5G57610	AT5G57610	kinase superfamily with octicosapeptide/Phox/Bem1p domain-containing protein(AT5G57610)	-1.20856	0.000135268
AT3G23690	CIL2	basic helix-loop-helix (bHLH) DNA-binding superfamily protein(AT3G23690)	-1.20817	2.32046e-05
AT1G75460	AT1G75460	ATP-dependent protease La (LON) domain protein(AT1G75460)	-1.20776	0.000506902
AT3G17470	CRSH	Ca2+-activated RelA/spot-like protein(CRSH)	-1.20733	0.0001624
AT4G34580	COW1	Sec14p-like phosphatidylinositol transfer family protein(COW1)	-1.20717	0.00054925
AT5G48790	AT5G48790	LOW PSII ACCUMULATION protein (DUF1995)(AT5G48790)	-1.20636	7.27158e-05
AT1G54730	AT1G54730	Major facilitator superfamily protein(AT1G54730)	-1.2063	0.000328345
AT1G68450	PDE337	VQ motif-containing protein(PDE337)	-1.20601	3.58431e-05
AT2G05310	AT2G05310	transmembrane protein(AT2G05310)	-1.20579	0.000458766
AT5G51810	GA20OX2	gibberellin 20 oxidase 2(GA20OX2)	-1.20487	0.00114092
AT1G61590	AT1G61590	Protein kinase superfamily protein(AT1G61590)	-1.20401	0.000101553
AT2G22550			-1.20399	0.00199868
AT3G16800	AT3G16800	Protein phosphatase 2C family protein(AT3G16800)	-1.2035	0.000787698
AT2G43610	AT2G43610	Chitinase family protein(AT2G43610)	-1.20311	0.019053
AT1G16530	ASL9	ASYMMETRIC LEAVES 2-like 9(ASL9)	-1.20282	0.000190907
AT1G68830	STN7	Serine/Threonine kinase domain protein(STN7)	-1.20203	0.000113137
AT5G44790	RAN1	copper-exporting ATPase / responsive-to-antagonist 1 / copper-transporting ATPase (RAN1)(RAN1)	-1.20022	1.03433e-05
AT2G40840	DPE2	disproportionating enzyme 2(DPE2)	-1.19989	6.79068e-05
AT5G28520	AT5G28520	Mannose-binding lectin superfamily protein(AT5G28520)	-1.19964	0.0021137
AT5G41380	AT5G41380	CCT motif family protein(AT5G41380)	-1.19961	0.00020909
AT5G17420	IRX3	Cellulose synthase family protein(IRX3)	-1.19955	1.65585e-05
AT1G02500	SAM1	S-adenosylmethionine synthetase 1(SAM1)	-1.19882	6.04425e-06
AT1G04290	AT1G04290	Thioesterase superfamily protein(AT1G04290)	-1.19874	4.61559e-05
AT3G21230	4CL5	4-coumarate:CoA ligase 5(4CL5)	-1.19873	0.000109958
AT1G26440	UPS5	ureide permease 5(UPS5)	-1.1984	0.000107475
AT3G15780	AT3G15780	transmembrane protein(AT3G15780)	-1.19774	0.000200824
AT1G03550	SCAMP4	Secretory carrier membrane protein (SCAMP) family protein(SCAMP4)	-1.19765	0.000138554
AT3G05170	AT3G05170	Phosphoglycerate mutase family protein(AT3G05170)	-1.19629	3.87902e-05
AT3G11840	PUB24	E3 ubiquitin-protein ligase PUB24-like protein(PUB24)	-1.19628	0.000402551
AT2G45820	Rem1.3	Remorin family protein(AT2G45820)	-1.19617	1.8392e-05
AT4G04040	MEE51	Phosphofructokinase family protein(MEE51)	-1.19557	0.000100028
AT5G66040	STR16	sulfurtransferase protein 16(STR16)	-1.19532	1.74957e-05
AT1G17960	AT1G17960	Threonyl-tRNA synthetase(AT1G17960)	-1.19506	0.000158708
AT1G10080			-1.19433	1.00433e-05
AT1G79510	AT1G79510	hypothetical protein (DUF2358)(AT1G79510)	-1.19416	0.0001155
AT1G55750	AT1G55750	BSD domain (BTF2-like transcription factors, Synapse-associated proteins and DOS2-like proteins)(AT1G55750)	-1.19402	1.83591e-05
AT5G67090	SBT1.9	Subtilisin-like serine endopeptidase family protein(AT5G67090)	-1.19392	0.000107554
AT3G44520			-1.19337	0.000257363
AT1G15950	CCR1	cinnamoyl coa reductase 1(CCR1)	-1.19312	8.11724e-05
AT1G18470	AT1G18470	Transmembrane Fragile-X-F-associated protein(AT1G18470)	-1.19287	0.000147925
AT3G03000	AT3G03000	EF hand calcium-binding protein family(AT3G03000)	-1.19276	1.91798e-05
AT4G32150	VAMP711	vesicle-associated membrane protein 711(VAMP711)	-1.19266	0.000104751
AT1G74100	SOT16	sulfotransferase 16(SOT16)	-1.19261	0.0011631
AT3G10120	AT3G10120	hypothetical protein(AT3G10120)	-1.19231	0.000338635
AT3G05165	AT3G05165	Major facilitator superfamily protein(AT3G05165)	-1.19135	1.32949e-05
AT5G63780	SHA1	RING/FYVE/PHD zinc finger superfamily protein(SHA1)	-1.19087	0.000110694
AT1G77740	PIP5K2	phosphatidylinositol-4-phosphate 5-kinase 2(PIP5K2)	-1.19048	0.000122646
AT3G51830	SAC8	SAC domain-containing protein 8(SAC8)	-1.19013	4.18461e-05
AT4G11960	PGRL1B	PGR5-like B(PGRL1B)	-1.1897	2.82379e-05
AT1G35612		hypothetical protein(AT1G35612)	-1.18909	2.89182e-05
AT4G20410	GSNAP	gamma-soluble NSF attachment protein(GSNAP)	-1.18888	8.40457e-06
AT3G08890	AT3G08890	hypothetical protein (Protein of unknown function, DUF538)(AT3G08890)	-1.18832	5.18724e-05
AT4G31290	GGCT2;2	ChaC-like family protein(AT4G31290)	-1.18809	0.000359238
AT3G01180	SS2	starch synthase 2(SS2)	-1.18746	3.28108e-05
AT1G01320	REC1	Tetratricopeptide repeat (TPR)-like superfamily protein(AT1G01320)	-1.18721	0.000982891
AT1G75800	AT1G75800	Pathogenesis-related thaumatin superfamily protein(AT1G75800)	-1.18586	8.88019e-05
AT2G27290	AT2G27290	FAM210B-like protein, putative (DUF1279)(AT2G27290)	-1.18582	7.48183e-05
AT5G66300	NAC105	NAC domain containing protein 105(NAC105)	-1.1858	0.00175789
AT5G11840	AT5G11840	YCF36, putative (DUF1230)(AT5G11840)	-1.18574	5.89327e-05
AT1G62980	EXPA18	expansin A18(EXPA18)	-1.18537	0.000774706
AT5G18210	AT5G18210	NAD(P)-binding Rossmann-fold superfamily protein(AT5G18210)	-1.18536	9.42957e-05
AT5G03555	NCS1	permease, cytosine/purines, uracil, thiamine, allantoin family protein(NCS1)	-1.18509	5.1038e-05
AT4G38090	AT4G38090	ribosomal protein S5 domain protein(AT4G38090)	-1.18494	1.81559e-05
AT5G01970	AT5G01970	heat-inducible transcription repressor(AT5G01970)	-1.18493	5.7836e-06
AT4G13530	AT4G13530	transmembrane protein(AT4G13530)	-1.18435	0.000226338
AT3G02730	TRXF1	thioredoxin F-type 1(TRXF1)	-1.18418	0.000144795
AT1G50440	AT1G50440	RING/FYVE/PHD zinc finger superfamily protein(AT1G50440)	-1.18341	1.2231e-05
AT1G10760	SEX1	Pyruvate phosphate dikinase, PEP/pyruvate binding domain-containing protein(SEX1)	-1.1834	1.22047e-05
AT4G11650	OSM34	osmotin 34(OSM34)	-1.18211	0.00073685
AT3G47860	CHL	chloroplastic lipocalin(CHL)	-1.1819	1.57517e-05
AT1G06570	PDS1	4-hydroxyphenylpyruvate dioxygenase(PDS1)	-1.18104	0.00284955
AT1G68430	AT1G68430	hypothetical protein(AT1G68430)	-1.18057	0.000561612
AT2G20740	AT2G20740	Tetraspanin family protein(AT2G20740)	-1.18056	2.81887e-05
AT1G54970	PRP1	proline-rich protein 1(PRP1)	-1.1805	0.0022544
AT1G30370	DLAH	alpha/beta-Hydrolases superfamily protein(DLAH)	-1.1803	0.00630601
AT4G26555	AT4G26555	FKBP-like peptidyl-prolyl cis-trans isomerase family protein(AT4G26555)	-1.18028	8.92835e-05
AT1G71410	AT1G71410	ARM repeat superfamily protein(AT1G71410)	-1.17879	3.20263e-05
AT5G13710	SMT1	sterol methyltransferase 1(SMT1)	-1.17784	1.12376e-05
AT5G17310	UGP2	UDP-glucose pyrophosphorylase 2(UGP2)	-1.17721	3.18417e-05
AT3G56140	RER6	DUF399 family protein, putative (DUF399 and DUF3411)(AT3G56140)	-1.17717	0.000173951
AT5G65970	MLO10	Seven transmembrane MLO family protein(MLO10)	-1.17663	0.000341954
AT2G21960	AT2G21960	transmembrane protein(AT2G21960)	-1.17629	0.000360532
AT3G19990	AT3G19990	E3 ubiquitin-protein ligase(AT3G19990)	-1.17606	1.25326e-05
AT4G19050	AT4G19050	NB-ARC domain-containing disease resistance protein(AT4G19050)	-1.17591	2.1018e-05
AT5G62360	AT5G62360	Plant invertase/pectin methylesterase inhibitor superfamily protein(AT5G62360)	-1.17588	0.00107982
AT3G14430	AT3G14430	GRIP/coiled-coil protein(AT3G14430)	-1.17564	1.40196e-05
AT5G60100	PRR3	pseudo-response regulator 3(PRR3)	-1.17515	3.41467e-05
AT1G34040	AT1G34040	Pyridoxal phosphate (PLP)-dependent transferases superfamily protein(AT1G34040)	-1.17429	0.000203785
AT1G77920	TGA7	bZIP transcription factor family protein(TGA7)	-1.17413	0.000624264
AT4G29380	VPS15	protein kinase family protein / WD-40 repeat family protein(VPS15)	-1.17412	4.19815e-05
AT4G31500	CYP83B1	cytochrome P450, family 83, subfamily B, polypeptide 1(CYP83B1)	-1.17391	0.00255957
AT3G14850	TBL41	TRICHOME BIREFRINGENCE-LIKE 41(TBL41)	-1.17339	0.00115123
AT2G32080	PUR ALPHA-1	purin-rich alpha 1(PUR ALPHA-1)	-1.17183	2.3681e-05
AT1G20650	ASG5	Protein kinase superfamily protein(ASG5)	-1.17168	3.36056e-05
AT5G52060	BAG1	BCL-2-associated athanogene 1(BAG1)	-1.17158	6.31165e-05
AT2G31350	GLX2-5	glyoxalase 2-5(GLX2-5)	-1.17112	1.33258e-05
AT1G54740	AT1G54740	FANTASTIC four-like protein (DUF3049)(AT1G54740)	-1.17112	0.00127354
AT5G60920	COB	COBRA-like extracellular glycosyl-phosphatidyl inositol-anchored protein family(COB)	-1.17095	6.76626e-05
AT1G80940	AT1G80940	Snf1 kinase interactor-like protein(AT1G80940)	-1.17079	4.93843e-05
AT1G29390	COR314-TM2	cold regulated 314 thylakoid membrane 2(COR314-TM2)	-1.17017	1.29726e-05
AT5G05410	DREB2A	DRE-binding protein 2A(DREB2A)	-1.16974	0.00106723
AT2G05830	MTI1	NagB/RpiA/CoA transferase-like superfamily protein(AT2G05830)	-1.16926	0.000747026
AT1G12320	AT1G12320	ankyrin repeat/KH domain protein (DUF1442)(AT1G12320)	-1.16869	0.00216244
AT5G60200	TMO6	TARGET OF MONOPTEROS 6(TMO6)	-1.16835	0.00288092
AT2G20890	PSB29	photosystem II reaction center PSB29 protein(PSB29)	-1.16757	9.76323e-05
AT2G30080	ZIP6	ZIP metal ion transporter family(ZIP6)	-1.16709	6.22285e-05
AT1G66230	MYB20	myb domain protein 20(MYB20)	-1.16704	3.08725e-05
AT1G74910	KJC1	ADP-glucose pyrophosphorylase family protein(AT1G74910)	-1.16693	2.5869e-05
AT5G01360	TBL3	trichome birefringence-like protein (DUF828)(TBL3)	-1.1669	2.01278e-05
AT1G31420	FEI1	Leucine-rich repeat protein kinase family protein(FEI1)	-1.16641	3.34736e-05
AT3G16920	CTL2	chitinase-like protein(CTL2)	-1.16607	0.000183843
AT5G19860	AT5G19860	transmembrane protein, putative (Protein of unknown function, DUF538)(AT5G19860)	-1.16589	6.09843e-05
AT1G16720	HCF173	high chlorophyll fluorescence phenotype 173(HCF173)	-1.1658	0.000399534
AT5G60680	AT5G60680	transcription initiation factor TFIID subunit (Protein of unknown function, DUF584)(AT5G60680)	-1.16568	0.000153071
AT1G49720	ABF1	abscisic acid responsive element-binding factor 1(ABF1)	-1.16546	5.9894e-05
AT2G28270	AT2G28270	Cysteine/Histidine-rich C1 domain family protein(AT2G28270)	-1.16519	0.000522029
AT2G14520	AT2G14520	CBS domain protein (DUF21)(AT2G14520)	-1.16489	0.000678992
AT1G63430	AT1G63430	Leucine-rich repeat protein kinase family protein(AT1G63430)	-1.16438	4.26879e-05
AT5G27450	MK	mevalonate kinase(MK)	-1.16376	2.12928e-05
AT2G21880	RAB7A	RAB GTPase homolog 7A(RAB7A)	-1.16333	0.000286965
AT1G67510	AT1G67510	Leucine-rich repeat protein kinase family protein(AT1G67510)	-1.16191	0.000113551
AT3G44200	NEK6	serine/threonine-protein kinase NEK5(NEK6)	-1.16121	1.5687e-05
AT1G10070	BCAT-2	branched-chain amino acid transaminase 2(BCAT-2)	-1.16105	0.0140226
AT1G55210	AT1G55210	Disease resistance-responsive (dirigent-like protein) family protein(AT1G55210)	-1.1609	0.000711947
AT4G25660	AT4G25660	PPPDE putative thiol peptidase family protein(AT4G25660)	-1.16063	9.75677e-05
AT5G56020	AT5G56020	Got1/Sft2-like vescicle transport protein family(AT5G56020)	-1.16062	7.79309e-06
AT5G01750	AT5G01750	LURP-one-like protein (DUF567)(AT5G01750)	-1.16042	0.000100028
AT2G29620	AT2G29620	dentin sialophosphoprotein(AT2G29620)	-1.15996	2.39683e-05
AT1G56230	AT1G56230	enolase (DUF1399)(AT1G56230)	-1.15862	8.1985e-05
AT3G23610	DSPTP1	dual specificity protein phosphatase 1(DSPTP1)	-1.15767	6.76626e-05
AT4G04990	AT4G04990	serine/arginine repetitive matrix-like protein (DUF761)(AT4G04990)	-1.15595	0.00011112
AT5G65210	TGA1	bZIP transcription factor family protein(TGA1)	-1.15593	1.05989e-05
AT4G28030	AT4G28030	Acyl-CoA N-acyltransferases (NAT) superfamily protein(AT4G28030)	-1.15587	0.000285084
AT3G63330			-1.15567	5.77392e-05
AT5G03230	AT5G03230	senescence regulator (Protein of unknown function, DUF584)(AT5G03230)	-1.1556	0.000403365
AT4G31100	AT4G31100	wall-associated kinase(AT4G31100)	-1.15523	0.00081591
AT5G07920	DGK1	diacylglycerol kinase1(DGK1)	-1.15519	3.7573e-05
AT5G06130	AtOR-like	chaperone protein dnaJ-like protein(AT5G06130)	-1.15503	2.60931e-05
AT2G26170	CYP711A1	cytochrome P450, family 711, subfamily A, polypeptide 1(CYP711A1)	-1.15447	1.63131e-05
AT4G33750			-1.15434	2.13156e-05
AT5G16380	AT5G16380	autophagy-like protein, putative (Protein of unknown function, DUF538)(AT5G16380)	-1.15319	0.000317028
AT4G21860	MSRB2	methionine sulfoxide reductase B 2(MSRB2)	-1.15306	4.2434e-05
AT5G43880	TRM21	methyl-coenzyme M reductase II subunit gamma, putative (DUF3741)(TRM21)	-1.15305	1.09726e-05
AT5G58540	AT5G58540	Protein kinase superfamily protein(AT5G58540)	-1.15302	4.1317e-05
AT1G73630	AT1G73630	EF hand calcium-binding protein family(AT1G73630)	-1.15298	0.00026099
AT1G23390	AT1G23390	Kelch repeat-containing F-box family protein(AT1G23390)	-1.15246	4.35564e-05
AT1G26800	AT1G26800	RING/U-box superfamily protein(AT1G26800)	-1.15217	0.00744019
AT4G13430	IIL1	isopropyl malate isomerase large subunit 1(IIL1)	-1.15198	0.000564187
AT3G22370	AOX1A	alternative oxidase 1A(AOX1A)	-1.15158	0.000279496
AT2G24260	LRL1	LJRHL1-like 1(LRL1)	-1.15151	0.000125965
AT4G11090	TBL23	TRICHOME BIREFRINGENCE-LIKE 23(TBL23)	-1.15029	1.35787e-05
AT2G27740	AT2G27740	RAB6-interacting golgin (DUF662)(AT2G27740)	-1.14832	0.000266474
AT3G01680	SEOR1	sieve element occlusion amino-terminus protein(SEOR1)	-1.14681	0.000218926
AT5G11580	AT5G11580	Regulator of chromosome condensation (RCC1) family protein(AT5G11580)	-1.14635	9.57959e-05
AT2G25735	AT2G25735	hypothetical protein(AT2G25735)	-1.14558	0.0061298
AT5G62200	ATS3B	Embryo-specific protein 3, (ATS3)(AT5G62200)	-1.1453	1.55261e-05
AT2G05940	RIPK	Protein kinase superfamily protein(RIPK)	-1.14479	7.8361e-05
AT1G49000	AT1G49000	transmembrane protein(AT1G49000)	-1.14472	0.00199319
AT3G09580	AT3G09580	FAD/NAD(P)-binding oxidoreductase family protein(AT3G09580)	-1.14468	0.000311661
AT5G18170	GDH1	glutamate dehydrogenase 1(GDH1)	-1.14416	1.38627e-05
AT2G26530	AR781	AR781, pheromone receptor-like protein (DUF1645)(AR781)	-1.14408	0.025357
AT4G15110	CYP97B3	cytochrome P450, family 97, subfamily B, polypeptide 3(CYP97B3)	-1.14404	3.14441e-05
AT4G18630	AT4G18630	hypothetical protein (DUF688)(AT4G18630)	-1.14373	0.000730809
AT1G80570	AT1G80570	RNI-like superfamily protein(AT1G80570)	-1.14365	1.59216e-05
AT4G24670	TAR2	tryptophan aminotransferase related 2(TAR2)	-1.14353	0.00900509
AT3G61410	AT3G61410	U-box kinase family protein(AT3G61410)	-1.1433	0.000279408
AT3G26060	PRXQ	Thioredoxin superfamily protein(PRXQ)	-1.14268	5.36766e-05
AT1G67030	ZFP6	zinc finger protein 6(ZFP6)	-1.14241	0.000245474
AT5G08590	SNRK2.1	SNF1-related protein kinase 2.1(SNRK2.1)	-1.14214	2.71639e-05
AT1G15880	GOS11	golgi snare 11(GOS11)	-1.1421	1.79637e-05
AT3G10360	PUM4	pumilio 4(PUM4)	-1.14199	2.33497e-05
AT1G15020	QSOX1	quiescin-sulfhydryl oxidase 1(QSOX1)	-1.14161	5.46136e-05
AT3G49860	ARLA1B	ADP-ribosylation factor-like A1B(ARLA1B)	-1.14077	1.10443e-05
AT2G40880	CYSA	cystatin A(CYSA)	-1.14043	0.000491239
AT5G47230	ERF5	ethylene responsive element binding factor 5(ERF5)	-1.14028	0.00113754
AT5G62790	DXR	1-deoxy-D-xylulose 5-phosphate reductoisomerase(DXR)	-1.13979	2.79736e-05
AT5G51070	ERD1	Clp ATPase(ERD1)	-1.13973	5.54582e-05
AT1G35350	AT1G35350	EXS (ERD1/XPR1/SYG1) family protein(AT1G35350)	-1.13958	0.000368633
AT5G42440	AT5G42440	Protein kinase superfamily protein(AT5G42440)	-1.13935	3.18417e-05
AT3G46490	AT3G46490	2-oxoglutarate (2OG) and Fe(II)-dependent oxygenase superfamily protein(AT3G46490)	-1.13933	8.19167e-05
AT3G62700	ABCC14	multidrug resistance-associated protein 10(ABCC14)	-1.13901	3.0683e-05
AT5G66420	AT5G66420	TIM-barrel signal transduction protein(AT5G66420)	-1.13851	1.24741e-05
AT1G66180	AT1G66180	Eukaryotic aspartyl protease family protein(AT1G66180)	-1.1385	1.85661e-05
AT2G39050	EULS3	hydroxyproline-rich glycoprotein family protein(EULS3)	-1.13832	4.85647e-05
AT1G72510	AT1G72510	DUF1677 family protein (DUF1677)(AT1G72510)	-1.13763	3.40736e-05
AT3G47000	AT3G47000	Glycosyl hydrolase family protein(AT3G47000)	-1.13747	0.000108559
AT2G11260			-1.13714	0.000100004
AT3G19970	AT3G19970	alpha/beta-Hydrolases superfamily protein(AT3G19970)	-1.13684	9.08335e-05
AT1G10090	AT1G10090	Early-responsive to dehydration stress protein (ERD4)(AT1G10090)	-1.13662	6.86459e-05
AT1G52230	PSAH2	photosystem I subunit H2(PSAH2)	-1.13654	4.35929e-05
AT2G40270	AT2G40270	Protein kinase family protein(AT2G40270)	-1.13648	0.000207161
AT2G41250	AT2G41250	Haloacid dehalogenase-like hydrolase (HAD) superfamily protein(AT2G41250)	-1.13621	0.000312472
AT5G01920	STN8	Protein kinase superfamily protein(STN8)	-1.13584	4.20265e-05
AT1G23050	AT1G23050	hydroxyproline-rich glycoprotein family protein(AT1G23050)	-1.13555	0.000237222
AT2G22000	PROPEP6	elicitor peptide 6 precursor(PROPEP6)	-1.1352	0.000936358
AT4G08980	FBW2	F-BOX WITH WD-40 2(FBW2)	-1.13515	2.34415e-05
AT3G17800	AT3G17800	alanine-tRNA ligase, putative (DUF760)(AT3G17800)	-1.13511	2.5721e-05
AT3G49590	ATG13	Autophagy-related protein 13(ATG13)	-1.13481	2.85661e-05
AT1G01490	AT1G01490	Heavy metal transport/detoxification superfamily protein(AT1G01490)	-1.13424	3.54227e-05
AT1G51550	AT1G51550	Kelch repeat-containing F-box family protein(AT1G51550)	-1.13387	4.56024e-05
AT3G12120	FAD2	fatty acid desaturase 2(FAD2)	-1.13364	1.84818e-05
AT5G54160	OMT1	O-methyltransferase 1(OMT1)	-1.13348	0.000106537
AT2G43430	GLX2-1	glyoxalase 2-1(GLX2-1)	-1.13338	1.16016e-05
AT5G46110	APE2	Glucose-6-phosphate/phosphate translocator-like protein(APE2)	-1.13323	0.000124074
AT4G29210	GGT4	gamma-glutamyl transpeptidase 4(GGT4)	-1.13309	0.000561612
AT5G19120	AT5G19120	Eukaryotic aspartyl protease family protein(AT5G19120)	-1.13297	0.000210447
AT5G25120	CYP71B11	cytochrome p450, family 71, subfamily B, polypeptide 11(CYP71B11)	-1.13285	0.000726794
AT1G05840	AT1G05840	Eukaryotic aspartyl protease family protein(AT1G05840)	-1.13197	0.00129722
AT3G02180	SP1L3	SPIRAL1-like3(SP1L3)	-1.13164	0.000102748
AT1G14890	AT1G14890	Plant invertase/pectin methylesterase inhibitor superfamily protein(AT1G14890)	-1.13093	0.000123158
AT2G38410	AT2G38410	ENTH/VHS/GAT family protein(AT2G38410)	-1.13018	0.00019051
AT5G05090	AT5G05090	Homeodomain-like superfamily protein(AT5G05090)	-1.12962	0.000179899
AT5G03140	LecRK-VIII.2	Concanavalin A-like lectin protein kinase family protein(AT5G03140)	-1.1296	0.00138156
AT5G03040	iqd2	IQ-domain 2(iqd2)	-1.12939	0.000113592
AT1G52340	ABA2	NAD(P)-binding Rossmann-fold superfamily protein(ABA2)	-1.12889	9.48383e-06
AT5G47940	AT5G47940	40S ribosomal protein S27(AT5G47940)	-1.12885	0.000241407
AT4G17370	AT4G17370	Oxidoreductase family protein(AT4G17370)	-1.12816	4.19147e-05
AT5G39730	AT5G39730	AIG2-like (avirulence induced gene) family protein(AT5G39730)	-1.12768	4.79329e-05
AT5G37500	GORK	gated outwardly-rectifying K+ channel(GORK)	-1.12746	5.06131e-05
AT1G65010	AT1G65010	WEB family protein (DUF827)(AT1G65010)	-1.12704	0.000146141
AT3G09240	BSK9	kinase with tetratricopeptide repeat domain-containing protein(BSK9)	-1.12699	5.76466e-05
AT4G27520	ENODL2	early nodulin-like protein 2(ENODL2)	-1.12693	9.94193e-05
AT5G15960	KIN1	stress-responsive protein (KIN1) / stress-induced protein (KIN1)(KIN1)	-1.12656	0.00523196
AT3G50280	AT3G50280	HXXXD-type acyl-transferase family protein(AT3G50280)	-1.12544	0.000263804
AT2G29320	AT2G29320	NAD(P)-binding Rossmann-fold superfamily protein(AT2G29320)	-1.1254	0.000166092
AT1G45261			-1.12471	0.000242049
AT2G01150	RHA2B	RING-H2 finger protein 2B(RHA2B)	-1.12434	0.000107438
AT1G56280	DI19	drought-induced 19(DI19)	-1.12422	0.000104257
AT3G05270		filament-like protein (DUF869)(AT3G05270)	-1.12409	1.0572e-05
AT1G17340	SAC5	Phosphoinositide phosphatase family protein(AT1G17340)	-1.12393	2.0584e-05
AT5G19870	AT5G19870	transmembrane epididymal protein (DUF716)(AT5G19870)	-1.12382	0.000141191
AT3G16390	NSP3	nitrile specifier protein 3(NSP3)	-1.12372	0.00292658
AT4G10390	AT4G10390	Protein kinase superfamily protein(AT4G10390)	-1.12319	0.000109494
AT2G42190	AT2G42190	rho GTPase-activating gacO-like protein(AT2G42190)	-1.12317	9.10513e-05
AT4G36140	AT4G36140	disease resistance protein (TIR-NBS-LRR class)(AT4G36140)	-1.12263	5.50897e-05
AT5G01670	AT5G01670	NAD(P)-linked oxidoreductase superfamily protein(AT5G01670)	-1.12256	0.000392966
AT3G57050	CBL	cystathionine beta-lyase(CBL)	-1.12131	6.22422e-05
AT2G04890	SCL21	SCARECROW-like 21(SCL21)	-1.12123	0.000511722
AT3G48410	AT3G48410	alpha/beta-Hydrolases superfamily protein(AT3G48410)	-1.12104	0.00033144
AT5G13930	TT4	Chalcone and stilbene synthase family protein(TT4)	-1.12061	0.0105204
AT5G49710	AT5G49710	RING finger protein(AT5G49710)	-1.11955	0.00012512
AT2G25625	CV	histone deacetylase-like protein(AT2G25625)	-1.11936	0.000736478
AT4G01070	GT72B1	UDP-Glycosyltransferase superfamily protein(GT72B1)	-1.11867	1.76481e-05
AT4G15390	AT4G15390	HXXXD-type acyl-transferase family protein(AT4G15390)	-1.1182	0.00118081
AT1G17145	AT1G17145	RING/U-box superfamily protein(AT1G17145)	-1.11804	4.51274e-05
AT5G55970	AT5G55970	RING/U-box superfamily protein(AT5G55970)	-1.118	0.000353407
AT3G11750	FOLB1	Dihydroneopterin aldolase(FOLB1)	-1.11791	0.000590709
AT2G26690	NPF6.2	Major facilitator superfamily protein(AT2G26690)	-1.11778	0.0014192
AT4G02050	STP7	sugar transporter protein 7(STP7)	-1.1172	0.000222288
AT1G01770	AT1G01770	propionyl-CoA carboxylase(AT1G01770)	-1.11607	0.00138216
AT1G65900	AT1G65900	plant/protein(AT1G65900)	-1.11536	0.000390504
AT1G28050	BBX13	B-box type zinc finger protein with CCT domain-containing protein(BBX13)	-1.11523	2.23579e-05
AT4G37760	SQE3	squalene epoxidase 3(SQE3)	-1.11399	0.00159213
AT2G44850	AT2G44850	hypothetical protein(AT2G44850)	-1.11321	9.75936e-05
AT5G05750	AT5G05750	DNAJ heat shock N-terminal domain-containing protein(AT5G05750)	-1.11189	0.00018915
AT1G25400	AT1G25400	transmembrane protein(AT1G25400)	-1.11181	0.000287452
AT2G40420	AT2G40420	Transmembrane amino acid transporter family protein(AT2G40420)	-1.11089	3.83537e-05
AT4G17360	AT4G17360	Formyl transferase(AT4G17360)	-1.11009	0.000280561
AT1G23870	TPS9	trehalose-phosphatase/synthase 9(TPS9)	-1.10988	0.000282368
AT5G44610	MAP18	microtubule-associated protein 18(MAP18)	-1.10987	0.00077367
AT3G61960	AT3G61960	Protein kinase superfamily protein(AT3G61960)	-1.10965	2.33469e-05
AT3G11620	AT3G11620	alpha/beta-Hydrolases superfamily protein(AT3G11620)	-1.10945	1.39125e-05
AT2G25350	AT2G25350	Phox (PX) domain-containing protein(AT2G25350)	-1.10885	5.00017e-05
AT5G14540	AT5G14540	basic salivary proline-rich-like protein (DUF1421)(AT5G14540)	-1.10785	1.59216e-05
AT5G65280	GCL1	GCR2-like 1(GCL1)	-1.10782	0.000956035
AT1G51140	FBH3	basic helix-loop-helix (bHLH) DNA-binding superfamily protein(FBH3)	-1.10775	0.000149069
AT1G66130		NAD(P)-binding Rossmann-fold superfamily protein(AT1G66130)	-1.10699	0.000374886
AT1G14120	AtDAO2	2-oxoglutarate (2OG) and Fe(II)-dependent oxygenase superfamily protein(AT1G14120)	-1.10663	0.0380815
AT1G30360	ERD4	Early-responsive to dehydration stress protein (ERD4)(ERD4)	-1.1065	4.62249e-05
AT5G57530	XTH12	xyloglucan endotransglucosylase/hydrolase 12(XTH12)	-1.1065	0.00124654
AT4G36220	FAH1	ferulic acid 5-hydroxylase 1(FAH1)	-1.10611	0.00866163
AT2G20920	AT2G20920	chaperone (DUF3353)(AT2G20920)	-1.10581	9.45461e-05
AT5G07800	AT5G07800	Flavin-binding monooxygenase family protein(AT5G07800)	-1.10527	3.53489e-05
AT3G52155	AT3G52155	Phosphoglycerate mutase family protein(AT3G52155)	-1.10518	0.000133391
AT2G03340	WRKY3	WRKY DNA-binding protein 3(WRKY3)	-1.10514	2.53136e-05
AT5G23230	NIC2	nicotinamidase 2(NIC2)	-1.1049	1.62589e-05
AT1G22335			-1.10488	9.20285e-05
AT1G23530	AT1G23530	transmembrane protein(AT1G23530)	-1.10482	0.000115371
AT1G34340	AT1G34340	alpha/beta-Hydrolases superfamily protein(AT1G34340)	-1.10392	0.000138151
AT1G10970	ZIP4	zinc transporter(ZIP4)	-1.10376	0.000157433
AT5G65840	AT5G65840	Thioredoxin superfamily protein(AT5G65840)	-1.10353	0.00051844
AT3G01520	AT3G01520	Adenine nucleotide alpha hydrolases-like superfamily protein(AT3G01520)	-1.10332	2.20447e-05
AT1G53280	DJ1B	Class I glutamine amidotransferase-like superfamily protein(DJ1B)	-1.10298	9.93796e-05
AT4G00355	ATI2	mesoderm induction early response protein(ATI2)	-1.10254	3.6473e-05
AT3G46620	RDUF1	zinc finger (C3HC4-type RING finger) family protein(RDUF1)	-1.1018	0.000415595
AT2G37850			-1.10172	2.52643e-05
AT5G20070	NUDX19	nudix hydrolase homolog 19(NUDX19)	-1.10172	1.71015e-05
AT4G33670	AT4G33670	NAD(P)-linked oxidoreductase superfamily protein(AT4G33670)	-1.10138	0.000301699
AT4G31820	ENP	Phototropic-responsive NPH3 family protein(ENP)	-1.10095	0.00015847
AT4G25940	AT4G25940	ENTH/ANTH/VHS superfamily protein(AT4G25940)	-1.10079	9.45941e-06
AT5G18200	AT5G18200	putative galactose-1-phosphate uridyltransferase(AT5G18200)	-1.10041	7.96854e-05
AT4G14360	AT4G14360	S-adenosyl-L-methionine-dependent methyltransferases superfamily protein(AT4G14360)	-1.10026	0.000227858
AT1G17220	FUG1	Translation initiation factor 2, small GTP-binding protein(FUG1)	-1.1002	0.00202433
AT1G20030	AT1G20030	Pathogenesis-related thaumatin superfamily protein(AT1G20030)	-1.09999	0.000552581
AT5G55120	VTC5	GDP-L-galactose phosphorylase VITAMIN C DEFECTIVE 5 (VTC5)(VTC5)	-1.09983	6.71054e-05
AT2G18670	AT2G18670	RING/U-box superfamily protein(AT2G18670)	-1.09975	0.000336046
AT4G28300	AT4G28300	formin-like protein (DUF1421)(AT4G28300)	-1.09936	8.5934e-06
AT4G36380	ROT3	Cytochrome P450 superfamily protein(ROT3)	-1.09904	0.000138151
AT1G55760	AT1G55760	BTB/POZ domain-containing protein(AT1G55760)	-1.099	0.000106868
AT5G45970	RAC2	RAC-like 2(RAC2)	-1.098	9.96064e-05
AT2G46680	HB-7	homeobox 7(HB-7)	-1.09755	0.00376587
AT5G54370	AT5G54370	Late embryogenesis abundant (LEA) protein-like protein(AT5G54370)	-1.09743	0.0154356
AT1G08520	ALB1	ALBINA 1(ALB1)	-1.09734	3.93615e-05
AT1G70590	AT1G70590	F-box family protein(AT1G70590)	-1.09694	6.41234e-05
AT5G15630	IRX6	COBRA-like extracellular glycosyl-phosphatidyl inositol-anchored protein family(IRX6)	-1.09659	9.3464e-05
AT4G27990	YLMG1-2	YGGT family protein(YLMG1-2)	-1.09651	0.000166092
AT2G28310	AT2G28310	trimethylguanosine synthase (DUF707)(AT2G28310)	-1.09651	1.27102e-05
AT3G27300	G6PD5	glucose-6-phosphate dehydrogenase 5(G6PD5)	-1.09623	3.4466e-05
AT4G38810	AT4G38810	Calcium-binding EF-hand family protein(AT4G38810)	-1.09573	0.000500392
AT3G18000	XPL1	S-adenosyl-L-methionine-dependent methyltransferases superfamily protein(XPL1)	-1.09558	2.68166e-05
AT1G26650	AT1G26650	Son of sevenless protein(AT1G26650)	-1.09552	8.25316e-05
AT5G44110	ABCI21	P-loop containing nucleoside triphosphate hydrolases superfamily protein(ABCI21)	-1.09544	0.00209733
AT4G03960	PFA-DSP4	Phosphotyrosine protein phosphatases superfamily protein(PFA-DSP4)	-1.09536	0.000290426
AT4G11210	AT4G11210	Disease resistance-responsive (dirigent-like protein) family protein(AT4G11210)	-1.09531	2.72657e-05
AT4G20460	AT4G20460	NAD(P)-binding Rossmann-fold superfamily protein(AT4G20460)	-1.09466	0.000989758
AT3G13750	BGAL1	beta galactosidase 1(BGAL1)	-1.0945	0.000711947
AT4G01150	CURT1A	CURVATURE THYLAKOID 1A-like protein(AT4G01150)	-1.09417	7.63174e-05
AT1G23310	GGT1	glutamate:glyoxylate aminotransferase(GGT1)	-1.09408	4.98958e-05
AT1G64370	AT1G64370	filaggrin-like protein(AT1G64370)	-1.09408	0.00583618
AT5G66055	AKRP	ankyrin repeat protein(AKRP)	-1.09401	0.000168067
AT2G33390	AT2G33390	hypothetical protein(AT2G33390)	-1.09341	2.84323e-05
AT5G15330	SPX4	SPX domain-containing protein 4(SPX4)	-1.09288	0.000813379
AT1G15230	AT1G15230	hypothetical protein(AT1G15230)	-1.09246	3.1226e-05
AT4G01850	SAM-2	S-adenosylmethionine synthetase 2(SAM-2)	-1.09235	7.10236e-05
AT4G29080	PAP2	phytochrome-associated protein 2(PAP2)	-1.09201	0.000277676
AT1G74360	AT1G74360	Leucine-rich repeat protein kinase family protein(AT1G74360)	-1.09167	0.000719744
AT5G16730	AT5G16730	weak chloroplast movement under blue light protein (DUF827)(AT5G16730)	-1.09167	4.88747e-05
AT4G15530	PPDK	pyruvate orthophosphate dikinase(PPDK)	-1.091	0.00114109
AT2G17710	AT2G17710	Big1(AT2G17710)	-1.0906	0.000381279
AT2G31945	AT2G31945	transmembrane protein(AT2G31945)	-1.0905	0.0096603
AT3G27110	AT3G27110	Peptidase family M48 family protein(AT3G27110)	-1.09037	9.32518e-05
AT2G29730	UGT71D1	UDP-glucosyl transferase 71D1(UGT71D1)	-1.08897	0.000843872
AT3G02290	AT3G02290	RING/U-box superfamily protein(AT3G02290)	-1.08884	0.000101267
AT5G27320	GID1C	alpha/beta-Hydrolases superfamily protein(GID1C)	-1.08874	5.60627e-05
AT2G29180	AT2G29180	transmembrane protein(AT2G29180)	-1.0872	9.05148e-05
AT3G55770	WLIM2b	GATA type zinc finger transcription factor family protein(WLIM2b)	-1.08691	1.60345e-05
AT2G41800	AT2G41800	imidazolonepropionase (Protein of unknown function, DUF642)(AT2G41800)	-1.08579	0.000682037
AT5G22870	AT5G22870	Late embryogenesis abundant (LEA) hydroxyproline-rich glycoprotein family(AT5G22870)	-1.08565	8.61323e-05
AT5G64700	UMAMIT21	nodulin MtN21 /EamA-like transporter family protein(UMAMIT21)	-1.08553	0.000188857
AT5G18630	AT5G18630	alpha/beta-Hydrolases superfamily protein(AT5G18630)	-1.08418	7.56378e-05
AT1G10340	AT1G10340	Ankyrin repeat family protein(AT1G10340)	-1.08386	0.000424107
AT1G05310	AT1G05310	Pectin lyase-like superfamily protein(AT1G05310)	-1.08382	5.37485e-05
AT1G77770	AT1G77770	forkhead box protein, putative (DUF1644)(AT1G77770)	-1.08331	4.98958e-05
AT1G44446	CH1	Pheophorbide a oxygenase family protein with Rieske 2Fe-2S domain-containing protein(CH1)	-1.08282	0.00269569
AT2G20680	MAN5-2	Glycosyl hydrolase superfamily protein(MAN2)	-1.08241	1.90834e-05
AT1G02475	AT1G02475	Polyketide cyclase/dehydrase and lipid transport superfamily protein(AT1G02475)	-1.08222	0.000138234
AT1G16150	WAKL4	wall associated kinase-like 4(WAKL4)	-1.08154	0.000936358
AT1G49180	AT1G49180	protein kinase family protein(AT1G49180)	-1.08135	0.000627689
AT1G14920	GAI	GRAS family transcription factor family protein(GAI)	-1.08123	0.000322192
AT2G40120	AT2G40120	Protein kinase superfamily protein(AT2G40120)	-1.08116	0.000198078
AT5G13240	AT5G13240	transcription regulator(AT5G13240)	-1.08108	3.77003e-05
AT2G19900	NADP-ME1	NADP-malic enzyme 1(NADP-ME1)	-1.08095	0.00220453
AT2G14900	AT2G14900	Gibberellin-regulated family protein(AT2G14900)	-1.08069	0.00046018
AT1G21780	AT1G21780	BTB/POZ domain-containing protein(AT1G21780)	-1.08066	0.00017161
AT4G30310	AT4G30310	FGGY family of carbohydrate kinase(AT4G30310)	-1.08041	3.13938e-05
AT3G04000	AT3G04000	NAD(P)-binding Rossmann-fold superfamily protein(AT3G04000)	-1.08011	0.00520941
AT5G19010	MPK16	mitogen-activated protein kinase 16(MPK16)	-1.0795	1.25283e-05
AT3G50970	LTI30	dehydrin family protein(LTI30)	-1.07897	0.0012333
AT1G07500	SMR5	hypothetical protein(AT1G07500)	-1.07859	9.47244e-05
AT4G00560		NAD(P)-binding Rossmann-fold superfamily protein(AT4G00560)	-1.07802	0.000445565
AT1G53210	NCL	sodium/calcium exchanger family protein / calcium-binding EF hand family protein(AT1G53210)	-1.07786	2.38539e-05
AT4G35060	HIPP25	Heavy metal transport/detoxification superfamily protein(HIPP25)	-1.07728	0.000506802
AT1G09910	AT1G09910	Rhamnogalacturonate lyase family protein(AT1G09910)	-1.07683	2.46955e-05
AT5G58510	AT5G58510	Rab3 GTPase-activating protein catalytic protein(AT5G58510)	-1.07645	9.85254e-05
AT5G07860	AT5G07860	HXXXD-type acyl-transferase family protein(AT5G07860)	-1.07637	0.0138394
AT4G10840	KLCR1	Tetratricopeptide repeat (TPR)-like superfamily protein(KLCR1)	-1.07637	9.1668e-05
AT3G02250	AT3G02250	O-fucosyltransferase family protein(AT3G02250)	-1.07636	0.000292209
AT1G20450	ERD10	Dehydrin family protein(ERD10)	-1.07633	0.000308526
AT3G48940	AT3G48940	Remorin family protein(AT3G48940)	-1.07557	1.50627e-05
AT1G17100	HBP1	SOUL heme-binding family protein(HBP1)	-1.07551	2.53434e-05
AT5G53450	ORG1	OBP3-responsive protein 1(ORG1)	-1.07383	0.0126825
AT1G50740	AT1G50740	Transmembrane proteins 14C(AT1G50740)	-1.0733	0.00027473
AT2G27190	PAP12	purple acid phosphatase 12(PAP12)	-1.07292	2.06186e-05
AT1G53940	GLIP2	GDSL-motif lipase 2(GLIP2)	-1.07287	0.000574697
AT1G60710	ATB2	NAD(P)-linked oxidoreductase superfamily protein(ATB2)	-1.07239	6.88751e-05
AT5G64900	PROPEP1	precursor of peptide 1(PROPEP1)	-1.07235	0.000217382
AT3G15353	MT3	metallothionein 3(MT3)	-1.07208	0.00125586
[truncated: 9,907 more rows]

## Sheet: S2A
Supplementary Table 2A. FindTFnet output and its processing.
	FindTFnet program output
Enriched TF on UP regulated genes
TF Name	TAIR ID	TF Family	p_value	adjusted p_value
TRP2_colamp	AT3G46590	MYB	5.12264e-25	3.11456e-22
LBD19_colamp	AT2G45410	LBD	1.06564e-14	3.23954e-12
LBD18_colamp	AT2G45420	LBD	1.56985e-13	3.18156e-11
AT1G72740_colamp	AT1G72740	MYB	4.70774e-11	7.15577e-09
LBD19	AT2G45410	LBD	1.30072e-10	1.58168e-08
LBD18	AT2G45420	LBD	5.32654e-10	5.39756e-08
DEL2	AT5G14960	E2F-DP	1.89161e-08	1.643e-06
ERF15	AT2G31230	AP2/ERF	3.51113e-08	2.66846e-06
ESL2_colamp	AT1G28160	AP2/ERF	2.87094e-07	1.91913e-05
LBD16_colamp	AT2G42430	LBD	3.15647e-07	1.91913e-05
CRF10	AT1G68550	AP2/ERF	3.55376e-07	1.96426e-05
ERF112	AT2G33710	AP2/ERF	1.5424e-06	7.81484e-05
ERF11	AT1G28370	AP2/ERF	2.14558e-06	0.000100347
MYB3R1	AT4G32730	MYB	2.57003e-06	0.000107208
ERF4	AT3G15210	AP2/ERF	2.64494e-06	0.000107208
TRB2	AT5G67580	MYB	4.4135e-06	0.000167713
ERF112_colamp	AT2G33710	AP2/ERF	1.88586e-05	0.000674473
RAP2.12	AT1G53910	AP2/ERF	2.14242e-05	0.000723661
FUF1	AT1G71450	AP2/ERF	2.41828e-05	0.000773849
ERF4_colamp	AT3G15210	AP2/ERF	2.80265e-05	0.000852006
Enriched TF on DOWN regulated genes
TF Name	TAIR ID	TF Family	p_value	adjusted p_value
AREB3	AT3G56850	bZIP	4.28168e-33	2.60326e-30
bZIP68	AT1G32150	bZIP	2.69698e-30	8.19881e-28
GBF3	AT2G46270	bZIP	5.41714e-29	1.09787e-26
GBF6	AT4G34590	bZIP	1.37672e-28	2.09261e-26
bZIP53	AT3G62420	bZIP	5.10363e-28	5.60773e-26
bZIP3	AT5G15830	bZIP	5.53394e-28	5.60773e-26
ABI5_colamp	AT2G36270	bZIP	4.56191e-27	3.96234e-25
bZIP16_colamp	AT2G35530	bZIP	1.71653e-26	1.30456e-24
GBF5_colamp	AT2G18160	bZIP	1.82375e-24	1.23205e-22
bZIP48_colamp	AT2G04038	bZIP	2.82613e-24	1.71829e-22
AREB3_colamp	AT3G56850	bZIP	9.52025e-23	5.2621e-21
ABF2	AT1G45249	bZIP	1.05279e-22	5.33412e-21
bZIP53_colamp	AT3G62420	bZIP	4.6484e-20	2.17402e-18
ABI5	AT2G36270	bZIP	2.71791e-17	1.18035e-15
HB53	AT5G66700	HD-ZIP	3.94036e-17	1.59716e-15
HB21_colamp	AT2G18550	HD-ZIP	9.87345e-17	3.75191e-15
HB40_colamp	AT4G36740	HD-ZIP	1.03115e-15	3.68788e-14
bZIP28	AT3G10800	bZIP	1.20591e-15	4.07331e-14
HB51_colamp	AT5G03790	HD-ZIP	2.40433e-15	7.69386e-14
HB20_colamp	AT3G01220	HD-ZIP	2.85177e-15	8.66937e-14
HB32	AT1G14687	ZF-HD	1.32588e-13	3.83875e-12
GBF5	AT2G18160	bZIP	1.05895e-12	2.92654e-11
HB40	AT4G36740	HD-ZIP	1.18024e-12	3.11993e-11
HB53_colamp	AT5G66700	HD-ZIP	1.53975e-12	3.9007e-11
HB5_colamp	AT5G65310	HD-ZIP	2.09133e-12	5.08612e-11
GBF6_colamp	AT4G34590	bZIP	5.05541e-12	1.18219e-10
HB18_colamp	AT1G70920	HD-ZIP	5.76426e-12	1.2669e-10
BIM2	AT1G69010	bHLH	5.8344e-12	1.2669e-10
HB25/ZFHD2_colamp	AT5G65410	ZF-HD	7.8296e-12	1.64152e-10
TGA10_colamp	AT5G06839	bZIP	9.34371e-12	1.89366e-10
bZIP16	AT2G35530	bZIP	1.19632e-11	2.34634e-10
HB51	AT5G03790	HD-ZIP	2.18445e-11	4.15046e-10
HB33_colamp	AT1G75240	ZF-HD	2.40201e-11	4.42552e-10
TGA6	AT3G12250	bZIP	1.14264e-10	2.04331e-09
HB5	AT5G65310	HD-ZIP	1.2153e-10	2.11115e-09
HY5_colamp	AT5G11260	bZIP	2.16589e-10	3.65795e-09
AT5G56840_colamp	AT5G56840	MYB	3.46233e-10	5.68946e-09
HB23_colamp	AT5G39760	ZF-HD	4.45299e-10	7.12478e-09
HB25/ZFHD2	AT5G65410	ZF-HD	5.88601e-10	9.17614e-09
TGA9	AT1G08320	bZIP	2.62839e-09	3.99516e-08
HB24_colamp	AT2G18350	ZF-HD	7.05302e-09	1.04591e-07
HB34_colamp	AT3G28920	ZF-HD	9.50756e-09	1.37633e-07
KUA1	AT5G47390	MYB	1.58619e-08	2.2428e-07
MYB3R1_colamp	AT4G32730	MYB	1.63859e-08	2.26423e-07
CBF4	AT5G51990	AP2/ERF	2.16122e-08	2.92005e-07
TGA4_colamp	AT5G10030	bZIP	2.66241e-08	3.51901e-07
CBF2_colamp	AT4G25470	AP2/ERF	2.93457e-08	3.79621e-07
bZIP48	AT2G04038	bZIP	3.83903e-08	4.86277e-07
REM19_colamp	AT1G49480	B3-domain	6.60058e-08	8.19011e-07
AT1G19000_colamp	AT1G19000	MYB	8.70693e-08	1.05876e-06
NAP	AT1G69490	NAC	9.16807e-08	1.09298e-06
BMY2	AT5G45300	BZR1/BES1	1.07909e-07	1.2617e-06
TGA6_colamp	AT3G12250	bZIP	1.13048e-07	1.29685e-06
VRN1	AT3G18990	B3-domain	1.19756e-07	1.32701e-06
TGA1_colamp	AT5G65210	bZIP	1.20042e-07	1.32701e-06
HB33	AT1G75240	ZF-HD	2.81446e-07	3.0557e-06
RAP2.10	AT5G52020	AP2/ERF	2.87072e-07	3.06211e-06
NAM_colamp	AT1G52880	NAC	3.20466e-07	3.35937e-06
HB21	AT2G18550	HD-ZIP	3.48724e-07	3.59363e-06
HB23	AT5G39760	ZF-HD	4.82784e-07	4.84665e-06
CBF3	AT4G25480	AP2/ERF	4.8626e-07	4.84665e-06
ERF27	AT1G12630	AP2/ERF	1.26137e-06	1.23696e-05
AT3G10580_colamp	AT3G10580	MYB	2.28332e-06	2.20358e-05
HB18	AT1G70920	HD-ZIP	3.54912e-06	3.37166e-05
CAMTA1	AT5G09410	CAMTA	4.18843e-06	3.9178e-05
BEH2	AT4G36780	BZR1/BES1	5.12476e-06	4.72099e-05
RAP2.10_colamp	AT5G52020	AP2/ERF	5.90191e-06	5.35577e-05
TCP22_colamp	AT1G72010	TCP	6.42747e-06	5.74692e-05
CBF1_colamp	AT4G25490	AP2/ERF	6.59227e-06	5.80884e-05
MYB70	AT2G23290	MYB	7.20852e-06	6.26112e-05
MYBS2_colamp	AT5G08520	MYB	8.82746e-06	7.55929e-05
CPP1_colamp	AT2G20110	CPP	1.01321e-05	8.55596e-05
ERF36_colamp	AT3G16280	AP2/ERF	1.14302e-05	9.51993e-05
TGA9_colamp	AT1G08320	bZIP	1.32922e-05	0.000109212
bHLH10_colamp	AT2G31220	bHLH	1.46399e-05	0.000118681
AT1G74840	AT1G74840	MYB	1.51164e-05	0.000120931
LCL1	AT5G02840	MYB	1.56512e-05	0.000123584
NAM	AT1G52880	NAC	1.63741e-05	0.000127634
AT5G56840	AT5G56840	MYB	1.66452e-05	0.000127702
HB13	AT1G69780	HD-ZIP	1.68029e-05	0.000127702
NAC47	AT3G04070	NAC	1.7596e-05	0.000132078
AT5G61620_colamp	AT5G61620	MYB	1.91266e-05	0.000141817
ERF35_colamp	AT3G60490	AP2/ERF	2.11978e-05	0.00015528
CBF4_colamp	AT5G51990	AP2/ERF	2.2618e-05	0.000163711
MYB58	AT1G16490	MYB	2.39532e-05	0.000171336
ERF37	AT1G77200	AP2/ERF	2.71383e-05	0.000191861
MYB73	AT4G37260	MYB	2.99135e-05	0.00020905
GBF3_colamp	AT2G46270	bZIP	3.0945e-05	0.000213802
EPR1	AT1G18330	MYB	3.23063e-05	0.000220699
BIM2_colamp	AT1G69010	bHLH	3.96062e-05	0.000267562
CBF3_colamp	AT4G25480	AP2/ERF	4.35163e-05	0.000288609
DDF1	AT1G12610	AP2/ERF	4.36712e-05	0.000288609
EPR1_colamp	AT1G18330	MYB	4.74082e-05	0.000309937
TCP20	AT3G27010	TCP	5.29037e-05	0.000342186
ERF34_colamp	AT2G44940	AP2/ERF	6.15275e-05	0.000393776
AT1G19000	AT1G19000	MYB	6.40067e-05	0.000405376
bZIP50	AT1G77920	bZIP	7.06603e-05	0.000442902
ERF27_colamp	AT1G12630	AP2/ERF	7.25211e-05	0.000449927
BMY2_colamp	AT5G45300	BZR1/BES1	8.81726e-05	0.000541504
TCP7	AT5G23280	TCP	0.000124436	0.000756572
TGA5	AT5G06960	bZIP	0.000134569	0.000810078
TGA4	AT5G10030	bZIP	0.000139513	0.000831607
ERF37_colamp	AT1G77200	AP2/ERF	0.000163337	0.000964163
BPC1	AT2G01930	BBR/BPC	0.0001704	0.000996185
TF Name	TAIR ID	Type of TF regulator
TGA9	AT1G08320	Downregulated Activator (DA)
TGA9_colamp	AT1G08320	Downregulated Activator (DA)
DDF1	AT1G12610	Not transcriptionally regulated (NTR)
ERF27	AT1G12630	Downregulated Activator (DA)
ERF27_colamp	AT1G12630	Downregulated Activator (DA)
HB32	AT1G14687	Not transcriptionally regulated (NTR)
MYB58	AT1G16490	Not transcriptionally regulated (NTR)
EPR1	AT1G18330	Downregulated Activator (DA)
EPR1_colamp	AT1G18330	Downregulated Activator (DA)
AT1G19000	AT1G19000	Downregulated Activator (DA)
AT1G19000_colamp	AT1G19000	Downregulated Activator (DA)
ESL2_colamp	AT1G28160	Not transcriptionally regulated (NTR)
ERF11	AT1G28370	Upregulated Activator (UA)
bZIP68	AT1G32150	Downregulated Activator (DA)
ABF2	AT1G45249	Not transcriptionally regulated (NTR)
REM19_colamp	AT1G49480	Downregulated Activator (DA)
NAM	AT1G52880	Upregulated Supressor (US)
NAM_colamp	AT1G52880	Upregulated Supressor (US)
RAP2.12	AT1G53910	Downregulated Suppressor (DS)
CRF10	AT1G68550	Upregulated Activator (UA)
BIM2_colamp	AT1G69010	Not transcriptionally regulated (NTR)
BIM2	AT1G69010	Not transcriptionally regulated (NTR)
NAP	AT1G69490	Not transcriptionally regulated (NTR)
HB13	AT1G69780	Downregulated Activator (DA)
HB18	AT1G70920	Upregulated Supressor (US)
HB18_colamp	AT1G70920	Upregulated Supressor (US)
FUF1	AT1G71450	Not transcriptionally regulated (NTR)
TCP22_colamp	AT1G72010	Not transcriptionally regulated (NTR)
AT1G72740_colamp	AT1G72740	Upregulated Activator (UA)
AT1G74840	AT1G74840	Downregulated Activator (DA)
HB33	AT1G75240	Not transcriptionally regulated (NTR)
HB33_colamp	AT1G75240	Not transcriptionally regulated (NTR)
ERF37	AT1G77200	Not transcriptionally regulated (NTR)
ERF37_colamp	AT1G77200	Not transcriptionally regulated (NTR)
bZIP50	AT1G77920	Downregulated Activator (DA)
BPC1	AT2G01930	Downregulated Activator (DA)
bZIP48	AT2G04038	Not transcriptionally regulated (NTR)
bZIP48_colamp	AT2G04038	Not transcriptionally regulated (NTR)
GBF5	AT2G18160	Not transcriptionally regulated (NTR)
GBF5_colamp	AT2G18160	Not transcriptionally regulated (NTR)
HB24_colamp	AT2G18350	Downregulated Activator (DA)
HB21	AT2G18550	Downregulated Activator (DA)
HB21_colamp	AT2G18550	Downregulated Activator (DA)
CPP1_colamp	AT2G20110	Upregulated Supressor (US)
MYB70	AT2G23290	Downregulated Activator (DA)
bHLH10_colamp	AT2G31220	Not transcriptionally regulated (NTR)
ERF15	AT2G31230	Downregulated Suppressor (DS)
ERF112	AT2G33710	Not transcriptionally regulated (NTR)
ERF112_colamp	AT2G33710	Not transcriptionally regulated (NTR)
bZIP16	AT2G35530	Upregulated Supressor (US)
bZIP16_colamp	AT2G35530	Upregulated Supressor (US)
ABI5	AT2G36270	Not transcriptionally regulated (NTR)
ABI5_colamp	AT2G36270	Not transcriptionally regulated (NTR)
LBD16_colamp	AT2G42430	Upregulated Activator (UA)
ERF34_colamp	AT2G44940	Downregulated Activator (DA)
LBD19	AT2G45410	Not transcriptionally regulated (NTR)
LBD19_colamp	AT2G45410	Not transcriptionally regulated (NTR)
LBD18	AT2G45420	Upregulated Activator (UA)
LBD18_colamp	AT2G45420	Upregulated Activator (UA)
GBF3_colamp	AT2G46270	Downregulated Activator (DA)
GBF3	AT2G46270	Downregulated Activator (DA)
HB20_colamp	AT3G01220	Downregulated Activator (DA)
NAC47	AT3G04070	Upregulated Supressor (US)
AT3G10580_colamp	AT3G10580	Not transcriptionally regulated (NTR)
bZIP28	AT3G10800	Not transcriptionally regulated (NTR)
TGA6	AT3G12250	Not transcriptionally regulated (NTR)
TGA6_colamp	AT3G12250	Not transcriptionally regulated (NTR)
ERF4	AT3G15210	Upregulated Activator (UA)
ERF4_colamp	AT3G15210	Upregulated Activator (UA)
ERF36_colamp	AT3G16280	Not transcriptionally regulated (NTR)
VRN1	AT3G18990	Downregulated Activator (DA)
TCP20	AT3G27010	Upregulated Supressor (US)
HB34_colamp	AT3G28920	Downregulated Activator (DA)
TRP2_colamp	AT3G46590	Downregulated Suppressor (DS)
AREB3_colamp	AT3G56850	Not transcriptionally regulated (NTR)
AREB3	AT3G56850	Not transcriptionally regulated (NTR)
ERF35_colamp	AT3G60490	Downregulated Activator (DA)
bZIP53	AT3G62420	Upregulated Supressor (US)
bZIP53_colamp	AT3G62420	Upregulated Supressor (US)
CBF2_colamp	AT4G25470	Downregulated Activator (DA)
CBF3	AT4G25480	Downregulated Activator (DA)
CBF3_colamp	AT4G25480	Downregulated Activator (DA)
CBF1_colamp	AT4G25490	Not transcriptionally regulated (NTR)
MYB3R1	AT4G32730	Upregulated Activator (UA)
MYB3R1_colamp	AT4G32730	Upregulated Supressor (US)
GBF6_colamp	AT4G34590	Not transcriptionally regulated (NTR)
GBF6	AT4G34590	Not transcriptionally regulated (NTR)
HB40	AT4G36740	Upregulated Supressor (US)
HB40_colamp	AT4G36740	Upregulated Supressor (US)
BEH2	AT4G36780	Downregulated Activator (DA)
MYB73	AT4G37260	Downregulated Activator (DA)
LCL1	AT5G02840	Downregulated Activator (DA)
HB51	AT5G03790	Not transcriptionally regulated (NTR)
HB51_colamp	AT5G03790	Not transcriptionally regulated (NTR)
TGA10_colamp	AT5G06839	Not transcriptionally regulated (NTR)
TGA5	AT5G06960	Downregulated Activator (DA)
MYBS2_colamp	AT5G08520	Downregulated Activator (DA)
CAMTA1	AT5G09410	Downregulated Activator (DA)
TGA4	AT5G10030	Downregulated Activator (DA)
TGA4_colamp	AT5G10030	Downregulated Activator (DA)
HY5_colamp	AT5G11260	Downregulated Activator (DA)
DEL2	AT5G14960	Upregulated Activator (UA)
bZIP3	AT5G15830	Downregulated Activator (DA)
TCP7	AT5G23280	Not transcriptionally regulated (NTR)
HB23	AT5G39760	Not transcriptionally regulated (NTR)
HB23_colamp	AT5G39760	Not transcriptionally regulated (NTR)
BMY2_colamp	AT5G45300	Upregulated Supressor (US)
BMY2	AT5G45300	Upregulated Supressor (US)
KUA1	AT5G47390	Downregulated Activator (DA)
CBF4	AT5G51990	Not transcriptionally regulated (NTR)
CBF4_colamp	AT5G51990	Not transcriptionally regulated (NTR)
RAP2.10	AT5G52020	Not transcriptionally regulated (NTR)
RAP2.10_colamp	AT5G52020	Not transcriptionally regulated (NTR)
AT5G56840	AT5G56840	Not transcriptionally regulated (NTR)
AT5G56840_colamp	AT5G56840	Not transcriptionally regulated (NTR)
AT5G61620_colamp	AT5G61620	Not transcriptionally regulated (NTR)
TGA1_colamp	AT5G65210	Downregulated Activator (DA)
HB5	AT5G65310	Downregulated Activator (DA)
HB5_colamp	AT5G65310	Downregulated Activator (DA)
HB25/ZFHD2	AT5G65410	Not transcriptionally regulated (NTR)
HB25/ZFHD2_colamp	AT5G65410	Not transcriptionally regulated (NTR)
HB53	AT5G66700	Not transcriptionally regulated (NTR)
HB53_colamp	AT5G66700	Not transcriptionally regulated (NTR)
TRB2	AT5G67580	Not transcriptionally regulated (NTR)
TF Name	TAIR ID	TF role in TFnet	TF Target Name	Target TAIR ID	Target TF role in TFnet
CRF10	AT1G68550	UA	bZIP16	AT2G35530	US
CRF10	AT1G68550	UA	ERF11	AT1G28370	UA
BIM2_colamp	AT1G69010	NTR	AT1G19000_colamp	AT1G19000	DA
BIM2	AT1G69010	NTR	AT1G74840	AT1G74840	DA
BIM2	AT1G69010	NTR	GBF3	AT2G46270	DA
BIM2	AT1G69010	NTR	AT1G19000	AT1G19000	DA
BIM2	AT1G69010	NTR	BEH2	AT4G36780	DA
BIM2	AT1G69010	NTR	TGA5	AT5G06960	DA
BIM2	AT1G69010	NTR	TGA4	AT5G10030	DA
BIM2	AT1G69010	NTR	bZIP3	AT5G15830	DA
NAP	AT1G69490	NTR	bZIP68	AT1G32150	DA
HB18_colamp	AT1G70920	US	MYBS2_colamp	AT5G08520	DA
FUF1	AT1G71450	NTR	bZIP16	AT2G35530	US
TCP22_colamp	AT1G72010	NTR	GBF3_colamp	AT2G46270	DA
TCP22_colamp	AT1G72010	NTR	HY5_colamp	AT5G11260	DA
AT1G72740_colamp	AT1G72740	UA	bZIP16_colamp	AT2G35530	US
AT1G74840	AT1G74840	DA	AT1G74840	AT1G74840	DA
AT1G74840	AT1G74840	DA	TGA9	AT1G08320	DA
AT1G74840	AT1G74840	DA	HB21	AT2G18550	DA
HB33	AT1G75240	NTR	MYB70	AT2G23290	DA
HB33	AT1G75240	NTR	AT1G19000	AT1G19000	DA
HB33	AT1G75240	NTR	MYB73	AT4G37260	DA
HB33_colamp	AT1G75240	NTR	HB24_colamp	AT2G18350	DA
HB33_colamp	AT1G75240	NTR	HB21_colamp	AT2G18550	DA
HB33_colamp	AT1G75240	NTR	ERF34_colamp	AT2G44940	DA
HB33_colamp	AT1G75240	NTR	AT1G19000_colamp	AT1G19000	DA
HB33_colamp	AT1G75240	NTR	TRP2_colamp	AT3G46590	DS
HB33_colamp	AT1G75240	NTR	CBF3_colamp	AT4G25480	DA
HB33_colamp	AT1G75240	NTR	MYBS2_colamp	AT5G08520	DA
HB33_colamp	AT1G75240	NTR	TGA1_colamp	AT5G65210	DA
HB33_colamp	AT1G75240	NTR	REM19_colamp	AT1G49480	DA
ERF37_colamp	AT1G77200	NTR	ERF34_colamp	AT2G44940	DA
ERF37_colamp	AT1G77200	NTR	GBF3_colamp	AT2G46270	DA
ERF37_colamp	AT1G77200	NTR	ERF35_colamp	AT3G60490	DA
ERF37_colamp	AT1G77200	NTR	TGA4_colamp	AT5G10030	DA
ERF37_colamp	AT1G77200	NTR	TGA1_colamp	AT5G65210	DA
ERF37_colamp	AT1G77200	NTR	HB5_colamp	AT5G65310	DA
bZIP50	AT1G77920	DA	GBF3	AT2G46270	DA
TGA9	AT1G08320	DA	bZIP50	AT1G77920	DA
TGA9	AT1G08320	DA	ERF15	AT2G31230	DS
TGA9	AT1G08320	DA	GBF3	AT2G46270	DA
BPC1	AT2G01930	DA	BPC1	AT2G01930	DA
TGA9_colamp	AT1G08320	DA	ERF34_colamp	AT2G44940	DA
TGA9_colamp	AT1G08320	DA	GBF3_colamp	AT2G46270	DA
TGA9_colamp	AT1G08320	DA	AT1G19000_colamp	AT1G19000	DA
TGA9_colamp	AT1G08320	DA	ERF35_colamp	AT3G60490	DA
TGA9_colamp	AT1G08320	DA	TGA4_colamp	AT5G10030	DA
TGA9_colamp	AT1G08320	DA	TGA1_colamp	AT5G65210	DA
TGA9_colamp	AT1G08320	DA	HB5_colamp	AT5G65310	DA
bZIP48	AT2G04038	NTR	ERF15	AT2G31230	DS
bZIP48	AT2G04038	NTR	GBF3	AT2G46270	DA
bZIP48_colamp	AT2G04038	NTR	ERF34_colamp	AT2G44940	DA
bZIP48_colamp	AT2G04038	NTR	GBF3_colamp	AT2G46270	DA
bZIP48_colamp	AT2G04038	NTR	AT1G19000_colamp	AT1G19000	DA
bZIP48_colamp	AT2G04038	NTR	CBF2_colamp	AT4G25470	DA
GBF5	AT2G18160	NTR	ERF15	AT2G31230	DS
GBF5_colamp	AT2G18160	NTR	ERF34_colamp	AT2G44940	DA
GBF5_colamp	AT2G18160	NTR	GBF3_colamp	AT2G46270	DA
GBF5_colamp	AT2G18160	NTR	AT1G19000_colamp	AT1G19000	DA
GBF5_colamp	AT2G18160	NTR	CBF2_colamp	AT4G25470	DA
HB24_colamp	AT2G18350	DA	HB24_colamp	AT2G18350	DA
HB24_colamp	AT2G18350	DA	ERF34_colamp	AT2G44940	DA
HB24_colamp	AT2G18350	DA	AT1G19000_colamp	AT1G19000	DA
HB24_colamp	AT2G18350	DA	HB34_colamp	AT3G28920	DA
HB24_colamp	AT2G18350	DA	TRP2_colamp	AT3G46590	DS
HB24_colamp	AT2G18350	DA	CBF3_colamp	AT4G25480	DA
HB24_colamp	AT2G18350	DA	TGA1_colamp	AT5G65210	DA
HB24_colamp	AT2G18350	DA	REM19_colamp	AT1G49480	DA
HB21	AT2G18550	DA	bZIP50	AT1G77920	DA
HB21_colamp	AT2G18550	DA	TGA9_colamp	AT1G08320	DA
HB21_colamp	AT2G18550	DA	ERF34_colamp	AT2G44940	DA
HB21_colamp	AT2G18550	DA	ERF35_colamp	AT3G60490	DA
HB21_colamp	AT2G18550	DA	CBF2_colamp	AT4G25470	DA
HB21_colamp	AT2G18550	DA	CBF3_colamp	AT4G25480	DA
HB21_colamp	AT2G18550	DA	MYBS2_colamp	AT5G08520	DA
HB21_colamp	AT2G18550	DA	TGA4_colamp	AT5G10030	DA
HB21_colamp	AT2G18550	DA	TGA1_colamp	AT5G65210	DA
HB21_colamp	AT2G18550	DA	REM19_colamp	AT1G49480	DA
CPP1_colamp	AT2G20110	US	HB24_colamp	AT2G18350	DA
CPP1_colamp	AT2G20110	US	ERF34_colamp	AT2G44940	DA
CPP1_colamp	AT2G20110	US	TRP2_colamp	AT3G46590	DS
CPP1_colamp	AT2G20110	US	CBF2_colamp	AT4G25470	DA
CPP1_colamp	AT2G20110	US	CBF3_colamp	AT4G25480	DA
CPP1_colamp	AT2G20110	US	TGA1_colamp	AT5G65210	DA
CPP1_colamp	AT2G20110	US	HB5_colamp	AT5G65310	DA
MYB70	AT2G23290	DA	MYB70	AT2G23290	DA
MYB70	AT2G23290	DA	GBF3	AT2G46270	DA
MYB70	AT2G23290	DA	MYB73	AT4G37260	DA
bHLH10_colamp	AT2G31220	NTR	GBF3_colamp	AT2G46270	DA
ERF15	AT2G31230	DS	bZIP16	AT2G35530	US
ERF15	AT2G31230	DS	ERF11	AT1G28370	UA
ERF112	AT2G33710	NTR	bZIP16	AT2G35530	US
DDF1	AT1G12610	NTR	AT1G74840	AT1G74840	DA
DDF1	AT1G12610	NTR	bZIP50	AT1G77920	DA
ERF112_colamp	AT2G33710	NTR	AT1G72740_colamp	AT1G72740	UA
ERF112_colamp	AT2G33710	NTR	bZIP16_colamp	AT2G35530	US
ERF112_colamp	AT2G33710	NTR	ERF4_colamp	AT3G15210	UA
bZIP16	AT2G35530	US	ERF15	AT2G31230	DS
bZIP16	AT2G35530	US	AT1G19000	AT1G19000	DA
bZIP16	AT2G35530	US	KUA1	AT5G47390	DA
bZIP16_colamp	AT2G35530	US	ERF34_colamp	AT2G44940	DA
bZIP16_colamp	AT2G35530	US	GBF3_colamp	AT2G46270	DA
bZIP16_colamp	AT2G35530	US	AT1G19000_colamp	AT1G19000	DA
bZIP16_colamp	AT2G35530	US	CBF2_colamp	AT4G25470	DA
ABI5	AT2G36270	NTR	ERF15	AT2G31230	DS
ABI5	AT2G36270	NTR	GBF3	AT2G46270	DA
ABI5	AT2G36270	NTR	AT1G19000	AT1G19000	DA
ABI5_colamp	AT2G36270	NTR	ERF34_colamp	AT2G44940	DA
ABI5_colamp	AT2G36270	NTR	GBF3_colamp	AT2G46270	DA
ABI5_colamp	AT2G36270	NTR	AT1G19000_colamp	AT1G19000	DA
ABI5_colamp	AT2G36270	NTR	CBF2_colamp	AT4G25470	DA
ERF27_colamp	AT1G12630	DA	ERF34_colamp	AT2G44940	DA
ERF27_colamp	AT1G12630	DA	GBF3_colamp	AT2G46270	DA
ERF27_colamp	AT1G12630	DA	ERF35_colamp	AT3G60490	DA
ERF27_colamp	AT1G12630	DA	TGA1_colamp	AT5G65210	DA
LBD16_colamp	AT2G42430	UA	bZIP16_colamp	AT2G35530	US
LBD19_colamp	AT2G45410	NTR	NAM_colamp	AT1G52880	US
LBD19_colamp	AT2G45410	NTR	CPP1_colamp	AT2G20110	US
LBD19_colamp	AT2G45410	NTR	bZIP16_colamp	AT2G35530	US
LBD19_colamp	AT2G45410	NTR	LBD16_colamp	AT2G42430	UA
LBD19_colamp	AT2G45410	NTR	ERF4_colamp	AT3G15210	UA
LBD18	AT2G45420	UA	bZIP16	AT2G35530	US
LBD18_colamp	AT2G45420	UA	NAM_colamp	AT1G52880	US
LBD18_colamp	AT2G45420	UA	bZIP16_colamp	AT2G35530	US
LBD18_colamp	AT2G45420	UA	LBD16_colamp	AT2G42430	UA
LBD18_colamp	AT2G45420	UA	ERF4_colamp	AT3G15210	UA
GBF3_colamp	AT2G46270	DA	GBF3_colamp	AT2G46270	DA
GBF3_colamp	AT2G46270	DA	AT1G19000_colamp	AT1G19000	DA
GBF3	AT2G46270	DA	ERF15	AT2G31230	DS
GBF3	AT2G46270	DA	GBF3	AT2G46270	DA
GBF3	AT2G46270	DA	AT1G19000	AT1G19000	DA
HB20_colamp	AT3G01220	DA	MYBS2_colamp	AT5G08520	DA
HB20_colamp	AT3G01220	DA	REM19_colamp	AT1G49480	DA
HB32	AT1G14687	NTR	HB21	AT2G18550	DA
HB32	AT1G14687	NTR	GBF3	AT2G46270	DA
HB32	AT1G14687	NTR	BEH2	AT4G36780	DA
NAC47	AT3G04070	US	bZIP68	AT1G32150	DA
MYB58	AT1G16490	NTR	BPC1	AT2G01930	DA
MYB58	AT1G16490	NTR	VRN1	AT3G18990	DA
AT3G10580_colamp	AT3G10580	NTR	TRP2_colamp	AT3G46590	DS
bZIP28	AT3G10800	NTR	ERF15	AT2G31230	DS
bZIP28	AT3G10800	NTR	GBF3	AT2G46270	DA
bZIP28	AT3G10800	NTR	AT1G19000	AT1G19000	DA
TGA6	AT3G12250	NTR	bZIP50	AT1G77920	DA
TGA6	AT3G12250	NTR	ERF15	AT2G31230	DS
TGA6	AT3G12250	NTR	GBF3	AT2G46270	DA
TGA6_colamp	AT3G12250	NTR	ERF34_colamp	AT2G44940	DA
TGA6_colamp	AT3G12250	NTR	GBF3_colamp	AT2G46270	DA
TGA6_colamp	AT3G12250	NTR	AT1G19000_colamp	AT1G19000	DA
TGA6_colamp	AT3G12250	NTR	ERF35_colamp	AT3G60490	DA
TGA6_colamp	AT3G12250	NTR	TGA4_colamp	AT5G10030	DA
TGA6_colamp	AT3G12250	NTR	TGA1_colamp	AT5G65210	DA
ERF4	AT3G15210	UA	bZIP16	AT2G35530	US
ERF4_colamp	AT3G15210	UA	AT1G72740_colamp	AT1G72740	UA
ERF4_colamp	AT3G15210	UA	bZIP16_colamp	AT2G35530	US
EPR1	AT1G18330	DA	HB13	AT1G69780	DA
EPR1	AT1G18330	DA	EPR1	AT1G18330	DA
EPR1	AT1G18330	DA	CBF3	AT4G25480	DA
EPR1	AT1G18330	DA	MYB73	AT4G37260	DA
EPR1	AT1G18330	DA	KUA1	AT5G47390	DA
EPR1	AT1G18330	DA	HB5	AT5G65310	DA
ERF36_colamp	AT3G16280	NTR	ERF34_colamp	AT2G44940	DA
ERF36_colamp	AT3G16280	NTR	GBF3_colamp	AT2G46270	DA
ERF36_colamp	AT3G16280	NTR	ERF35_colamp	AT3G60490	DA
ERF36_colamp	AT3G16280	NTR	TGA1_colamp	AT5G65210	DA
VRN1	AT3G18990	DA	ERF27	AT1G12630	DA
VRN1	AT3G18990	DA	MYB73	AT4G37260	DA
VRN1	AT3G18990	DA	KUA1	AT5G47390	DA
EPR1_colamp	AT1G18330	DA	HB24_colamp	AT2G18350	DA
EPR1_colamp	AT1G18330	DA	HB21_colamp	AT2G18550	DA
EPR1_colamp	AT1G18330	DA	EPR1_colamp	AT1G18330	DA
EPR1_colamp	AT1G18330	DA	HB34_colamp	AT3G28920	DA
EPR1_colamp	AT1G18330	DA	CBF2_colamp	AT4G25470	DA
EPR1_colamp	AT1G18330	DA	CBF3_colamp	AT4G25480	DA
EPR1_colamp	AT1G18330	DA	MYBS2_colamp	AT5G08520	DA
EPR1_colamp	AT1G18330	DA	TGA1_colamp	AT5G65210	DA
EPR1_colamp	AT1G18330	DA	HB5_colamp	AT5G65310	DA
EPR1_colamp	AT1G18330	DA	REM19_colamp	AT1G49480	DA
AT1G19000	AT1G19000	DA	HB21	AT2G18550	DA
AT1G19000	AT1G19000	DA	MYB73	AT4G37260	DA
TCP20	AT3G27010	US	GBF3	AT2G46270	DA
AT1G19000_colamp	AT1G19000	DA	HB21_colamp	AT2G18550	DA
AT1G19000_colamp	AT1G19000	DA	EPR1_colamp	AT1G18330	DA
AT1G19000_colamp	AT1G19000	DA	CBF2_colamp	AT4G25470	DA
AT1G19000_colamp	AT1G19000	DA	MYBS2_colamp	AT5G08520	DA
AT1G19000_colamp	AT1G19000	DA	HY5_colamp	AT5G11260	DA
AT1G19000_colamp	AT1G19000	DA	REM19_colamp	AT1G49480	DA
HB34_colamp	AT3G28920	DA	TGA9_colamp	AT1G08320	DA
HB34_colamp	AT3G28920	DA	HB24_colamp	AT2G18350	DA
HB34_colamp	AT3G28920	DA	HB21_colamp	AT2G18550	DA
HB34_colamp	AT3G28920	DA	ERF27_colamp	AT1G12630	DA
HB34_colamp	AT3G28920	DA	ERF34_colamp	AT2G44940	DA
HB34_colamp	AT3G28920	DA	EPR1_colamp	AT1G18330	DA
HB34_colamp	AT3G28920	DA	AT1G19000_colamp	AT1G19000	DA
HB34_colamp	AT3G28920	DA	TRP2_colamp	AT3G46590	DS
HB34_colamp	AT3G28920	DA	ERF35_colamp	AT3G60490	DA
HB34_colamp	AT3G28920	DA	CBF3_colamp	AT4G25480	DA
HB34_colamp	AT3G28920	DA	TGA1_colamp	AT5G65210	DA
HB34_colamp	AT3G28920	DA	HB5_colamp	AT5G65310	DA
HB34_colamp	AT3G28920	DA	REM19_colamp	AT1G49480	DA
AREB3_colamp	AT3G56850	NTR	GBF3_colamp	AT2G46270	DA
AREB3_colamp	AT3G56850	NTR	AT1G19000_colamp	AT1G19000	DA
AREB3	AT3G56850	NTR	AT1G74840	AT1G74840	DA
AREB3	AT3G56850	NTR	MYB70	AT2G23290	DA
AREB3	AT3G56850	NTR	ERF15	AT2G31230	DS
AREB3	AT3G56850	NTR	GBF3	AT2G46270	DA
AREB3	AT3G56850	NTR	AT1G19000	AT1G19000	DA
AREB3	AT3G56850	NTR	BEH2	AT4G36780	DA
AREB3	AT3G56850	NTR	MYB73	AT4G37260	DA
ERF35_colamp	AT3G60490	DA	GBF3_colamp	AT2G46270	DA
ERF35_colamp	AT3G60490	DA	ERF35_colamp	AT3G60490	DA
bZIP53	AT3G62420	US	ERF15	AT2G31230	DS
bZIP53	AT3G62420	US	GBF3	AT2G46270	DA
bZIP53	AT3G62420	US	AT1G19000	AT1G19000	DA
bZIP53_colamp	AT3G62420	US	ERF34_colamp	AT2G44940	DA
bZIP53_colamp	AT3G62420	US	GBF3_colamp	AT2G46270	DA
bZIP53_colamp	AT3G62420	US	AT1G19000_colamp	AT1G19000	DA
bZIP53_colamp	AT3G62420	US	CBF2_colamp	AT4G25470	DA
CBF2_colamp	AT4G25470	DA	ERF34_colamp	AT2G44940	DA
CBF2_colamp	AT4G25470	DA	ERF35_colamp	AT3G60490	DA
CBF2_colamp	AT4G25470	DA	TGA1_colamp	AT5G65210	DA
CBF3	AT4G25480	DA	AT1G74840	AT1G74840	DA
CBF3	AT4G25480	DA	CAMTA1	AT5G09410	DA
CBF3_colamp	AT4G25480	DA	ERF34_colamp	AT2G44940	DA
CBF3_colamp	AT4G25480	DA	TGA1_colamp	AT5G65210	DA
CBF1_colamp	AT4G25490	NTR	ERF34_colamp	AT2G44940	DA
CBF1_colamp	AT4G25490	NTR	GBF3_colamp	AT2G46270	DA
CBF1_colamp	AT4G25490	NTR	ERF35_colamp	AT3G60490	DA
CBF1_colamp	AT4G25490	NTR	TGA1_colamp	AT5G65210	DA
MYB3R1_colamp	AT4G32730	US	GBF3_colamp	AT2G46270	DA
MYB3R1_colamp	AT4G32730	US	AT1G19000_colamp	AT1G19000	DA
MYB3R1_colamp	AT4G32730	US	CBF3_colamp	AT4G25480	DA
MYB3R1_colamp	AT4G32730	US	HY5_colamp	AT5G11260	DA
MYB3R1_colamp	AT4G32730	US	TGA1_colamp	AT5G65210	DA
GBF6_colamp	AT4G34590	NTR	GBF3_colamp	AT2G46270	DA
GBF6_colamp	AT4G34590	NTR	AT1G19000_colamp	AT1G19000	DA
GBF6	AT4G34590	NTR	ERF15	AT2G31230	DS
GBF6	AT4G34590	NTR	GBF3	AT2G46270	DA
GBF6	AT4G34590	NTR	AT1G19000	AT1G19000	DA
HB40	AT4G36740	US	bZIP50	AT1G77920	DA
HB40	AT4G36740	US	TGA4	AT5G10030	DA
HB40_colamp	AT4G36740	US	TGA9_colamp	AT1G08320	DA
HB40_colamp	AT4G36740	US	HB24_colamp	AT2G18350	DA
HB40_colamp	AT4G36740	US	ERF34_colamp	AT2G44940	DA
HB40_colamp	AT4G36740	US	TRP2_colamp	AT3G46590	DS
HB40_colamp	AT4G36740	US	ERF35_colamp	AT3G60490	DA
HB40_colamp	AT4G36740	US	CBF2_colamp	AT4G25470	DA
HB40_colamp	AT4G36740	US	CBF3_colamp	AT4G25480	DA
HB40_colamp	AT4G36740	US	MYBS2_colamp	AT5G08520	DA
HB40_colamp	AT4G36740	US	TGA4_colamp	AT5G10030	DA
HB40_colamp	AT4G36740	US	TGA1_colamp	AT5G65210	DA
HB40_colamp	AT4G36740	US	REM19_colamp	AT1G49480	DA
BEH2	AT4G36780	DA	ERF27	AT1G12630	DA
BEH2	AT4G36780	DA	GBF3	AT2G46270	DA
BEH2	AT4G36780	DA	BEH2	AT4G36780	DA
MYB73	AT4G37260	DA	MYB70	AT2G23290	DA
MYB73	AT4G37260	DA	GBF3	AT2G46270	DA
MYB73	AT4G37260	DA	MYB73	AT4G37260	DA
HB51_colamp	AT5G03790	NTR	TGA9_colamp	AT1G08320	DA
HB51_colamp	AT5G03790	NTR	HB21_colamp	AT2G18550	DA
HB51_colamp	AT5G03790	NTR	ERF34_colamp	AT2G44940	DA
HB51_colamp	AT5G03790	NTR	TRP2_colamp	AT3G46590	DS
HB51_colamp	AT5G03790	NTR	ERF35_colamp	AT3G60490	DA
HB51_colamp	AT5G03790	NTR	CBF2_colamp	AT4G25470	DA
HB51_colamp	AT5G03790	NTR	MYBS2_colamp	AT5G08520	DA
HB51_colamp	AT5G03790	NTR	TGA4_colamp	AT5G10030	DA
HB51_colamp	AT5G03790	NTR	TGA1_colamp	AT5G65210	DA
HB51_colamp	AT5G03790	NTR	REM19_colamp	AT1G49480	DA
TGA10_colamp	AT5G06839	NTR	ERF34_colamp	AT2G44940	DA
TGA10_colamp	AT5G06839	NTR	GBF3_colamp	AT2G46270	DA
TGA10_colamp	AT5G06839	NTR	ERF35_colamp	AT3G60490	DA
TGA5	AT5G06960	DA	GBF3	AT2G46270	DA
MYBS2_colamp	AT5G08520	DA	TGA9_colamp	AT1G08320	DA
MYBS2_colamp	AT5G08520	DA	HB21_colamp	AT2G18550	DA
MYBS2_colamp	AT5G08520	DA	TRP2_colamp	AT3G46590	DS
MYBS2_colamp	AT5G08520	DA	MYBS2_colamp	AT5G08520	DA
TGA4	AT5G10030	DA	ERF15	AT2G31230	DS
TGA4	AT5G10030	DA	GBF3	AT2G46270	DA
TGA4_colamp	AT5G10030	DA	ERF34_colamp	AT2G44940	DA
TGA4_colamp	AT5G10030	DA	GBF3_colamp	AT2G46270	DA
TGA4_colamp	AT5G10030	DA	ERF35_colamp	AT3G60490	DA
HY5_colamp	AT5G11260	DA	GBF3_colamp	AT2G46270	DA
HY5_colamp	AT5G11260	DA	AT1G19000_colamp	AT1G19000	DA
bZIP3	AT5G15830	DA	AT1G74840	AT1G74840	DA
bZIP3	AT5G15830	DA	ERF15	AT2G31230	DS
bZIP3	AT5G15830	DA	GBF3	AT2G46270	DA
bZIP3	AT5G15830	DA	AT1G19000	AT1G19000	DA
TCP7	AT5G23280	NTR	GBF3	AT2G46270	DA
HB23	AT5G39760	NTR	MYB70	AT2G23290	DA
HB23	AT5G39760	NTR	BEH2	AT4G36780	DA
HB23	AT5G39760	NTR	MYB73	AT4G37260	DA
HB23_colamp	AT5G39760	NTR	TGA9_colamp	AT1G08320	DA
HB23_colamp	AT5G39760	NTR	HB24_colamp	AT2G18350	DA
HB23_colamp	AT5G39760	NTR	HB21_colamp	AT2G18550	DA
HB23_colamp	AT5G39760	NTR	ERF34_colamp	AT2G44940	DA
HB23_colamp	AT5G39760	NTR	EPR1_colamp	AT1G18330	DA
HB23_colamp	AT5G39760	NTR	AT1G19000_colamp	AT1G19000	DA
HB23_colamp	AT5G39760	NTR	HB34_colamp	AT3G28920	DA
HB23_colamp	AT5G39760	NTR	TRP2_colamp	AT3G46590	DS
HB23_colamp	AT5G39760	NTR	CBF3_colamp	AT4G25480	DA
HB23_colamp	AT5G39760	NTR	TGA1_colamp	AT5G65210	DA
HB23_colamp	AT5G39760	NTR	HB5_colamp	AT5G65310	DA
HB23_colamp	AT5G39760	NTR	REM19_colamp	AT1G49480	DA
ESL2_colamp	AT1G28160	NTR	bZIP16_colamp	AT2G35530	US
ESL2_colamp	AT1G28160	NTR	LBD16_colamp	AT2G42430	UA
ESL2_colamp	AT1G28160	NTR	LBD18_colamp	AT2G45420	UA
BMY2_colamp	AT5G45300	US	ERF34_colamp	AT2G44940	DA
BMY2_colamp	AT5G45300	US	AT1G19000_colamp	AT1G19000	DA
BMY2	AT5G45300	US	ERF27	AT1G12630	DA
BMY2	AT5G45300	US	GBF3	AT2G46270	DA
BMY2	AT5G45300	US	AT1G19000	AT1G19000	DA
BMY2	AT5G45300	US	BEH2	AT4G36780	DA
BMY2	AT5G45300	US	MYB73	AT4G37260	DA
ERF11	AT1G28370	UA	bZIP16	AT2G35530	US
KUA1	AT5G47390	DA	AT1G74840	AT1G74840	DA
KUA1	AT5G47390	DA	TGA9	AT1G08320	DA
KUA1	AT5G47390	DA	KUA1	AT5G47390	DA
CBF4	AT5G51990	NTR	AT1G74840	AT1G74840	DA
CBF4	AT5G51990	NTR	bZIP50	AT1G77920	DA
CBF4	AT5G51990	NTR	CAMTA1	AT5G09410	DA
CBF4_colamp	AT5G51990	NTR	TGA9_colamp	AT1G08320	DA
CBF4_colamp	AT5G51990	NTR	ERF34_colamp	AT2G44940	DA
CBF4_colamp	AT5G51990	NTR	GBF3_colamp	AT2G46270	DA
CBF4_colamp	AT5G51990	NTR	ERF35_colamp	AT3G60490	DA
CBF4_colamp	AT5G51990	NTR	TGA1_colamp	AT5G65210	DA
CBF4_colamp	AT5G51990	NTR	HB5_colamp	AT5G65310	DA
RAP2.10_colamp	AT5G52020	NTR	ERF34_colamp	AT2G44940	DA
RAP2.10_colamp	AT5G52020	NTR	ERF35_colamp	AT3G60490	DA
AT5G56840	AT5G56840	NTR	TGA9	AT1G08320	DA
AT5G56840_colamp	AT5G56840	NTR	TGA9_colamp	AT1G08320	DA
AT5G56840_colamp	AT5G56840	NTR	HB21_colamp	AT2G18550	DA
AT5G56840_colamp	AT5G56840	NTR	ERF27_colamp	AT1G12630	DA
AT5G56840_colamp	AT5G56840	NTR	EPR1_colamp	AT1G18330	DA
AT5G56840_colamp	AT5G56840	NTR	AT1G19000_colamp	AT1G19000	DA
AT5G56840_colamp	AT5G56840	NTR	HB34_colamp	AT3G28920	DA
AT5G56840_colamp	AT5G56840	NTR	TRP2_colamp	AT3G46590	DS
AT5G56840_colamp	AT5G56840	NTR	CBF2_colamp	AT4G25470	DA
AT5G56840_colamp	AT5G56840	NTR	MYBS2_colamp	AT5G08520	DA
AT5G56840_colamp	AT5G56840	NTR	TGA1_colamp	AT5G65210	DA
AT5G56840_colamp	AT5G56840	NTR	REM19_colamp	AT1G49480	DA
AT5G61620_colamp	AT5G61620	NTR	HB21_colamp	AT2G18550	DA
AT5G61620_colamp	AT5G61620	NTR	EPR1_colamp	AT1G18330	DA
AT5G61620_colamp	AT5G61620	NTR	CBF2_colamp	AT4G25470	DA
AT5G61620_colamp	AT5G61620	NTR	MYBS2_colamp	AT5G08520	DA
TGA1_colamp	AT5G65210	DA	GBF3_colamp	AT2G46270	DA
TGA1_colamp	AT5G65210	DA	ERF35_colamp	AT3G60490	DA
HB5_colamp	AT5G65310	DA	TGA9_colamp	AT1G08320	DA
HB5_colamp	AT5G65310	DA	EPR1_colamp	AT1G18330	DA
HB5_colamp	AT5G65310	DA	AT1G19000_colamp	AT1G19000	DA
HB5_colamp	AT5G65310	DA	HB34_colamp	AT3G28920	DA
HB5_colamp	AT5G65310	DA	TRP2_colamp	AT3G46590	DS
HB5_colamp	AT5G65310	DA	ERF35_colamp	AT3G60490	DA
HB5_colamp	AT5G65310	DA	CBF2_colamp	AT4G25470	DA
HB5_colamp	AT5G65310	DA	CBF3_colamp	AT4G25480	DA
HB5_colamp	AT5G65310	DA	MYBS2_colamp	AT5G08520	DA
HB5_colamp	AT5G65310	DA	TGA4_colamp	AT5G10030	DA
HB5_colamp	AT5G65310	DA	REM19_colamp	AT1G49480	DA
HB25/ZFHD2	AT5G65410	NTR	MYB70	AT2G23290	DA
HB25/ZFHD2	AT5G65410	NTR	AT1G19000	AT1G19000	DA
HB25/ZFHD2	AT5G65410	NTR	MYB73	AT4G37260	DA
HB25/ZFHD2_colamp	AT5G65410	NTR	TGA9_colamp	AT1G08320	DA
HB25/ZFHD2_colamp	AT5G65410	NTR	HB24_colamp	AT2G18350	DA
HB25/ZFHD2_colamp	AT5G65410	NTR	HB21_colamp	AT2G18550	DA
HB25/ZFHD2_colamp	AT5G65410	NTR	ERF27_colamp	AT1G12630	DA
HB25/ZFHD2_colamp	AT5G65410	NTR	ERF34_colamp	AT2G44940	DA
HB25/ZFHD2_colamp	AT5G65410	NTR	EPR1_colamp	AT1G18330	DA
HB25/ZFHD2_colamp	AT5G65410	NTR	AT1G19000_colamp	AT1G19000	DA
HB25/ZFHD2_colamp	AT5G65410	NTR	HB34_colamp	AT3G28920	DA
HB25/ZFHD2_colamp	AT5G65410	NTR	TRP2_colamp	AT3G46590	DS
HB25/ZFHD2_colamp	AT5G65410	NTR	CBF3_colamp	AT4G25480	DA
HB25/ZFHD2_colamp	AT5G65410	NTR	TGA1_colamp	AT5G65210	DA
HB25/ZFHD2_colamp	AT5G65410	NTR	HB5_colamp	AT5G65310	DA
HB25/ZFHD2_colamp	AT5G65410	NTR	REM19_colamp	AT1G49480	DA
HB53	AT5G66700	NTR	bZIP50	AT1G77920	DA
HB53	AT5G66700	NTR	TGA4	AT5G10030	DA
HB53_colamp	AT5G66700	NTR	MYBS2_colamp	AT5G08520	DA
HB53_colamp	AT5G66700	NTR	TGA4_colamp	AT5G10030	DA
bZIP68	AT1G32150	DA	AT1G74840	AT1G74840	DA
bZIP68	AT1G32150	DA	ERF15	AT2G31230	DS
bZIP68	AT1G32150	DA	GBF3	AT2G46270	DA
bZIP68	AT1G32150	DA	AT1G19000	AT1G19000	DA
bZIP68	AT1G32150	DA	BEH2	AT4G36780	DA
bZIP68	AT1G32150	DA	MYB73	AT4G37260	DA
ABF2	AT1G45249	NTR	ERF15	AT2G31230	DS
ABF2	AT1G45249	NTR	AT1G19000	AT1G19000	DA
REM19_colamp	AT1G49480	DA	TGA9_colamp	AT1G08320	DA
REM19_colamp	AT1G49480	DA	HB24_colamp	AT2G18350	DA
REM19_colamp	AT1G49480	DA	HB21_colamp	AT2G18550	DA
REM19_colamp	AT1G49480	DA	ERF27_colamp	AT1G12630	DA
REM19_colamp	AT1G49480	DA	ERF34_colamp	AT2G44940	DA
REM19_colamp	AT1G49480	DA	GBF3_colamp	AT2G46270	DA
REM19_colamp	AT1G49480	DA	HB20_colamp	AT3G01220	DA
REM19_colamp	AT1G49480	DA	EPR1_colamp	AT1G18330	DA
REM19_colamp	AT1G49480	DA	AT1G19000_colamp	AT1G19000	DA
REM19_colamp	AT1G49480	DA	HB34_colamp	AT3G28920	DA
REM19_colamp	AT1G49480	DA	TRP2_colamp	AT3G46590	DS
REM19_colamp	AT1G49480	DA	CBF3_colamp	AT4G25480	DA
REM19_colamp	AT1G49480	DA	TGA4_colamp	AT5G10030	DA
REM19_colamp	AT1G49480	DA	TGA1_colamp	AT5G65210	DA
REM19_colamp	AT1G49480	DA	REM19_colamp	AT1G49480	DA
TF Family name	Number of enriched TFs on UP genes list	Number of enriched TFs on DOWN genes list	Number of enriched TFs on BOTH genes lists
AP2/ERF	8	11	0
B3-domain	0	2	0
BBR/BPC	0	1	0
bHLH	0	2	0
bZIP	0	20	0
BZR1/BES1	0	2	0
CAMTA	0	1	0
CPP	0	1	0
E2F-DP	1	0	0
HD-ZIP	0	8	0
LBD	3	0	0
MYB	3	12	1
NAC	0	3	0
TCP	0	3	0
ZF-HD	0	6	0

## Sheet: S2B
Supplementary Table 2B. FindTFnet output and its processing.
	colamp TF links. The DAP-seq data on TF binding was taken from leaf gDNA with methylcytosines eliminated due to PCR amplification
TF Name	TAIR ID	TF role in TFnet	TF Target Name	Target TAIR ID	Target TF role in TFnet
ABI5_colamp	AT2G36270	NTR	ERF34_colamp	AT2G44940	DA
ABI5_colamp	AT2G36270	NTR	GBF3_colamp	AT2G46270	DA
ABI5_colamp	AT2G36270	NTR	AT1G19000_colamp	AT1G19000	DA
ABI5_colamp	AT2G36270	NTR	CBF2_colamp	AT4G25470	DA
AREB3_colamp	AT3G56850	NTR	GBF3_colamp	AT2G46270	DA
AREB3_colamp	AT3G56850	NTR	AT1G19000_colamp	AT1G19000	DA
AT1G19000_colamp	AT1G19000	DA	HB21_colamp	AT2G18550	DA
AT1G19000_colamp	AT1G19000	DA	EPR1_colamp	AT1G18330	DA
AT1G19000_colamp	AT1G19000	DA	CBF2_colamp	AT4G25470	DA
AT1G19000_colamp	AT1G19000	DA	MYBS2_colamp	AT5G08520	DA
AT1G19000_colamp	AT1G19000	DA	HY5_colamp	AT5G11260	DA
AT1G19000_colamp	AT1G19000	DA	REM19_colamp	AT1G49480	DA
AT1G72740_colamp	AT1G72740	UA	bZIP16_colamp	AT2G35530	US
AT3G10580_colamp	AT3G10580	NTR	TRP2_colamp	AT3G46590	DS
AT5G56840_colamp	AT5G56840	NTR	TGA9_colamp	AT1G08320	DA
AT5G56840_colamp	AT5G56840	NTR	HB21_colamp	AT2G18550	DA
AT5G56840_colamp	AT5G56840	NTR	ERF27_colamp	AT1G12630	DA
AT5G56840_colamp	AT5G56840	NTR	EPR1_colamp	AT1G18330	DA
AT5G56840_colamp	AT5G56840	NTR	AT1G19000_colamp	AT1G19000	DA
AT5G56840_colamp	AT5G56840	NTR	HB34_colamp	AT3G28920	DA
AT5G56840_colamp	AT5G56840	NTR	TRP2_colamp	AT3G46590	DS
AT5G56840_colamp	AT5G56840	NTR	CBF2_colamp	AT4G25470	DA
AT5G56840_colamp	AT5G56840	NTR	MYBS2_colamp	AT5G08520	DA
AT5G56840_colamp	AT5G56840	NTR	TGA1_colamp	AT5G65210	DA
AT5G56840_colamp	AT5G56840	NTR	REM19_colamp	AT1G49480	DA
AT5G61620_colamp	AT5G61620	NTR	HB21_colamp	AT2G18550	DA
AT5G61620_colamp	AT5G61620	NTR	EPR1_colamp	AT1G18330	DA
AT5G61620_colamp	AT5G61620	NTR	CBF2_colamp	AT4G25470	DA
AT5G61620_colamp	AT5G61620	NTR	MYBS2_colamp	AT5G08520	DA
bHLH10_colamp	AT2G31220	NTR	GBF3_colamp	AT2G46270	DA
BIM2_colamp	AT1G69010	NTR	AT1G19000_colamp	AT1G19000	DA
BMY2_colamp	AT5G45300	US	ERF34_colamp	AT2G44940	DA
BMY2_colamp	AT5G45300	US	AT1G19000_colamp	AT1G19000	DA
bZIP16_colamp	AT2G35530	US	ERF34_colamp	AT2G44940	DA
bZIP16_colamp	AT2G35530	US	GBF3_colamp	AT2G46270	DA
bZIP16_colamp	AT2G35530	US	AT1G19000_colamp	AT1G19000	DA
bZIP16_colamp	AT2G35530	US	CBF2_colamp	AT4G25470	DA
bZIP48_colamp	AT2G04038	NTR	ERF34_colamp	AT2G44940	DA
bZIP48_colamp	AT2G04038	NTR	GBF3_colamp	AT2G46270	DA
bZIP48_colamp	AT2G04038	NTR	AT1G19000_colamp	AT1G19000	DA
bZIP48_colamp	AT2G04038	NTR	CBF2_colamp	AT4G25470	DA
bZIP53_colamp	AT3G62420	US	ERF34_colamp	AT2G44940	DA
bZIP53_colamp	AT3G62420	US	GBF3_colamp	AT2G46270	DA
bZIP53_colamp	AT3G62420	US	AT1G19000_colamp	AT1G19000	DA
bZIP53_colamp	AT3G62420	US	CBF2_colamp	AT4G25470	DA
CBF1_colamp	AT4G25490	NTR	ERF34_colamp	AT2G44940	DA
CBF1_colamp	AT4G25490	NTR	GBF3_colamp	AT2G46270	DA
CBF1_colamp	AT4G25490	NTR	ERF35_colamp	AT3G60490	DA
CBF1_colamp	AT4G25490	NTR	TGA1_colamp	AT5G65210	DA
CBF2_colamp	AT4G25470	DA	ERF34_colamp	AT2G44940	DA
CBF2_colamp	AT4G25470	DA	ERF35_colamp	AT3G60490	DA
CBF2_colamp	AT4G25470	DA	TGA1_colamp	AT5G65210	DA
CBF3_colamp	AT4G25480	DA	ERF34_colamp	AT2G44940	DA
CBF3_colamp	AT4G25480	DA	TGA1_colamp	AT5G65210	DA
CBF4_colamp	AT5G51990	NTR	TGA9_colamp	AT1G08320	DA
CBF4_colamp	AT5G51990	NTR	ERF34_colamp	AT2G44940	DA
CBF4_colamp	AT5G51990	NTR	GBF3_colamp	AT2G46270	DA
CBF4_colamp	AT5G51990	NTR	ERF35_colamp	AT3G60490	DA
CBF4_colamp	AT5G51990	NTR	TGA1_colamp	AT5G65210	DA
CBF4_colamp	AT5G51990	NTR	HB5_colamp	AT5G65310	DA
CPP1_colamp	AT2G20110	US	HB24_colamp	AT2G18350	DA
CPP1_colamp	AT2G20110	US	ERF34_colamp	AT2G44940	DA
CPP1_colamp	AT2G20110	US	TRP2_colamp	AT3G46590	DS
CPP1_colamp	AT2G20110	US	CBF2_colamp	AT4G25470	DA
CPP1_colamp	AT2G20110	US	CBF3_colamp	AT4G25480	DA
CPP1_colamp	AT2G20110	US	TGA1_colamp	AT5G65210	DA
CPP1_colamp	AT2G20110	US	HB5_colamp	AT5G65310	DA
EPR1_colamp	AT1G18330	DA	HB24_colamp	AT2G18350	DA
EPR1_colamp	AT1G18330	DA	HB21_colamp	AT2G18550	DA
EPR1_colamp	AT1G18330	DA	EPR1_colamp	AT1G18330	DA
EPR1_colamp	AT1G18330	DA	HB34_colamp	AT3G28920	DA
EPR1_colamp	AT1G18330	DA	CBF2_colamp	AT4G25470	DA
EPR1_colamp	AT1G18330	DA	CBF3_colamp	AT4G25480	DA
EPR1_colamp	AT1G18330	DA	MYBS2_colamp	AT5G08520	DA
EPR1_colamp	AT1G18330	DA	TGA1_colamp	AT5G65210	DA
EPR1_colamp	AT1G18330	DA	HB5_colamp	AT5G65310	DA
EPR1_colamp	AT1G18330	DA	REM19_colamp	AT1G49480	DA
ERF112_colamp	AT2G33710	NTR	AT1G72740_colamp	AT1G72740	UA
ERF112_colamp	AT2G33710	NTR	bZIP16_colamp	AT2G35530	US
ERF112_colamp	AT2G33710	NTR	ERF4_colamp	AT3G15210	UA
ERF27_colamp	AT1G12630	DA	ERF34_colamp	AT2G44940	DA
ERF27_colamp	AT1G12630	DA	GBF3_colamp	AT2G46270	DA
ERF27_colamp	AT1G12630	DA	ERF35_colamp	AT3G60490	DA
ERF27_colamp	AT1G12630	DA	TGA1_colamp	AT5G65210	DA
ERF35_colamp	AT3G60490	DA	GBF3_colamp	AT2G46270	DA
ERF35_colamp	AT3G60490	DA	ERF35_colamp	AT3G60490	DA
ERF36_colamp	AT3G16280	NTR	ERF34_colamp	AT2G44940	DA
ERF36_colamp	AT3G16280	NTR	GBF3_colamp	AT2G46270	DA
ERF36_colamp	AT3G16280	NTR	ERF35_colamp	AT3G60490	DA
ERF36_colamp	AT3G16280	NTR	TGA1_colamp	AT5G65210	DA
ERF37_colamp	AT1G77200	NTR	ERF34_colamp	AT2G44940	DA
ERF37_colamp	AT1G77200	NTR	GBF3_colamp	AT2G46270	DA
ERF37_colamp	AT1G77200	NTR	ERF35_colamp	AT3G60490	DA
ERF37_colamp	AT1G77200	NTR	TGA4_colamp	AT5G10030	DA
ERF37_colamp	AT1G77200	NTR	TGA1_colamp	AT5G65210	DA
ERF37_colamp	AT1G77200	NTR	HB5_colamp	AT5G65310	DA
ERF4_colamp	AT3G15210	UA	AT1G72740_colamp	AT1G72740	UA
ERF4_colamp	AT3G15210	UA	bZIP16_colamp	AT2G35530	US
ESL2_colamp	AT1G28160	NTR	bZIP16_colamp	AT2G35530	US
ESL2_colamp	AT1G28160	NTR	LBD16_colamp	AT2G42430	UA
ESL2_colamp	AT1G28160	NTR	LBD18_colamp	AT2G45420	UA
GBF3_colamp	AT2G46270	DA	GBF3_colamp	AT2G46270	DA
GBF3_colamp	AT2G46270	DA	AT1G19000_colamp	AT1G19000	DA
GBF5_colamp	AT2G18160	NTR	ERF34_colamp	AT2G44940	DA
GBF5_colamp	AT2G18160	NTR	GBF3_colamp	AT2G46270	DA
GBF5_colamp	AT2G18160	NTR	AT1G19000_colamp	AT1G19000	DA
GBF5_colamp	AT2G18160	NTR	CBF2_colamp	AT4G25470	DA
GBF6_colamp	AT4G34590	NTR	GBF3_colamp	AT2G46270	DA
GBF6_colamp	AT4G34590	NTR	AT1G19000_colamp	AT1G19000	DA
HB18_colamp	AT1G70920	US	MYBS2_colamp	AT5G08520	DA
HB20_colamp	AT3G01220	DA	MYBS2_colamp	AT5G08520	DA
HB20_colamp	AT3G01220	DA	REM19_colamp	AT1G49480	DA
HB21_colamp	AT2G18550	DA	TGA9_colamp	AT1G08320	DA
HB21_colamp	AT2G18550	DA	ERF34_colamp	AT2G44940	DA
HB21_colamp	AT2G18550	DA	ERF35_colamp	AT3G60490	DA
HB21_colamp	AT2G18550	DA	CBF2_colamp	AT4G25470	DA
HB21_colamp	AT2G18550	DA	CBF3_colamp	AT4G25480	DA
HB21_colamp	AT2G18550	DA	MYBS2_colamp	AT5G08520	DA
HB21_colamp	AT2G18550	DA	TGA4_colamp	AT5G10030	DA
HB21_colamp	AT2G18550	DA	TGA1_colamp	AT5G65210	DA
HB21_colamp	AT2G18550	DA	REM19_colamp	AT1G49480	DA
HB23_colamp	AT5G39760	NTR	TGA9_colamp	AT1G08320	DA
HB23_colamp	AT5G39760	NTR	HB24_colamp	AT2G18350	DA
HB23_colamp	AT5G39760	NTR	HB21_colamp	AT2G18550	DA
HB23_colamp	AT5G39760	NTR	ERF34_colamp	AT2G44940	DA
HB23_colamp	AT5G39760	NTR	EPR1_colamp	AT1G18330	DA
HB23_colamp	AT5G39760	NTR	AT1G19000_colamp	AT1G19000	DA
HB23_colamp	AT5G39760	NTR	HB34_colamp	AT3G28920	DA
HB23_colamp	AT5G39760	NTR	TRP2_colamp	AT3G46590	DS
HB23_colamp	AT5G39760	NTR	CBF3_colamp	AT4G25480	DA
HB23_colamp	AT5G39760	NTR	TGA1_colamp	AT5G65210	DA
HB23_colamp	AT5G39760	NTR	HB5_colamp	AT5G65310	DA
HB23_colamp	AT5G39760	NTR	REM19_colamp	AT1G49480	DA
HB24_colamp	AT2G18350	DA	HB24_colamp	AT2G18350	DA
HB24_colamp	AT2G18350	DA	ERF34_colamp	AT2G44940	DA
HB24_colamp	AT2G18350	DA	AT1G19000_colamp	AT1G19000	DA
HB24_colamp	AT2G18350	DA	HB34_colamp	AT3G28920	DA
HB24_colamp	AT2G18350	DA	TRP2_colamp	AT3G46590	DS
HB24_colamp	AT2G18350	DA	CBF3_colamp	AT4G25480	DA
HB24_colamp	AT2G18350	DA	TGA1_colamp	AT5G65210	DA
HB24_colamp	AT2G18350	DA	REM19_colamp	AT1G49480	DA
HB25/ZFHD2	AT5G65410	NTR	MYB70	AT2G23290	DA
HB25/ZFHD2	AT5G65410	NTR	AT1G19000	AT1G19000	DA
HB25/ZFHD2	AT5G65410	NTR	MYB73	AT4G37260	DA
HB25/ZFHD2_colamp	AT5G65410	NTR	TGA9_colamp	AT1G08320	DA
HB25/ZFHD2_colamp	AT5G65410	NTR	HB24_colamp	AT2G18350	DA
HB25/ZFHD2_colamp	AT5G65410	NTR	HB21_colamp	AT2G18550	DA
HB25/ZFHD2_colamp	AT5G65410	NTR	ERF27_colamp	AT1G12630	DA
HB25/ZFHD2_colamp	AT5G65410	NTR	ERF34_colamp	AT2G44940	DA
HB25/ZFHD2_colamp	AT5G65410	NTR	EPR1_colamp	AT1G18330	DA
HB25/ZFHD2_colamp	AT5G65410	NTR	AT1G19000_colamp	AT1G19000	DA
HB25/ZFHD2_colamp	AT5G65410	NTR	HB34_colamp	AT3G28920	DA
HB25/ZFHD2_colamp	AT5G65410	NTR	TRP2_colamp	AT3G46590	DS
HB25/ZFHD2_colamp	AT5G65410	NTR	CBF3_colamp	AT4G25480	DA
HB25/ZFHD2_colamp	AT5G65410	NTR	TGA1_colamp	AT5G65210	DA
HB25/ZFHD2_colamp	AT5G65410	NTR	HB5_colamp	AT5G65310	DA
HB25/ZFHD2_colamp	AT5G65410	NTR	REM19_colamp	AT1G49480	DA
HB33_colamp	AT1G75240	NTR	HB24_colamp	AT2G18350	DA
HB33_colamp	AT1G75240	NTR	HB21_colamp	AT2G18550	DA
HB33_colamp	AT1G75240	NTR	ERF34_colamp	AT2G44940	DA
HB33_colamp	AT1G75240	NTR	AT1G19000_colamp	AT1G19000	DA
HB33_colamp	AT1G75240	NTR	TRP2_colamp	AT3G46590	DS
HB33_colamp	AT1G75240	NTR	CBF3_colamp	AT4G25480	DA
HB33_colamp	AT1G75240	NTR	MYBS2_colamp	AT5G08520	DA
HB33_colamp	AT1G75240	NTR	TGA1_colamp	AT5G65210	DA
HB33_colamp	AT1G75240	NTR	REM19_colamp	AT1G49480	DA
HB34_colamp	AT3G28920	DA	TGA9_colamp	AT1G08320	DA
HB34_colamp	AT3G28920	DA	HB24_colamp	AT2G18350	DA
HB34_colamp	AT3G28920	DA	HB21_colamp	AT2G18550	DA
HB34_colamp	AT3G28920	DA	ERF27_colamp	AT1G12630	DA
HB34_colamp	AT3G28920	DA	ERF34_colamp	AT2G44940	DA
HB34_colamp	AT3G28920	DA	EPR1_colamp	AT1G18330	DA
HB34_colamp	AT3G28920	DA	AT1G19000_colamp	AT1G19000	DA
HB34_colamp	AT3G28920	DA	TRP2_colamp	AT3G46590	DS
HB34_colamp	AT3G28920	DA	ERF35_colamp	AT3G60490	DA
HB34_colamp	AT3G28920	DA	CBF3_colamp	AT4G25480	DA
HB34_colamp	AT3G28920	DA	TGA1_colamp	AT5G65210	DA
HB34_colamp	AT3G28920	DA	HB5_colamp	AT5G65310	DA
HB34_colamp	AT3G28920	DA	REM19_colamp	AT1G49480	DA
HB40_colamp	AT4G36740	US	TGA9_colamp	AT1G08320	DA
HB40_colamp	AT4G36740	US	HB24_colamp	AT2G18350	DA
HB40_colamp	AT4G36740	US	ERF34_colamp	AT2G44940	DA
HB40_colamp	AT4G36740	US	TRP2_colamp	AT3G46590	DS
HB40_colamp	AT4G36740	US	ERF35_colamp	AT3G60490	DA
HB40_colamp	AT4G36740	US	CBF2_colamp	AT4G25470	DA
HB40_colamp	AT4G36740	US	CBF3_colamp	AT4G25480	DA
HB40_colamp	AT4G36740	US	MYBS2_colamp	AT5G08520	DA
HB40_colamp	AT4G36740	US	TGA4_colamp	AT5G10030	DA
HB40_colamp	AT4G36740	US	TGA1_colamp	AT5G65210	DA
HB40_colamp	AT4G36740	US	REM19_colamp	AT1G49480	DA
HB5_colamp	AT5G65310	DA	TGA9_colamp	AT1G08320	DA
HB5_colamp	AT5G65310	DA	EPR1_colamp	AT1G18330	DA
HB5_colamp	AT5G65310	DA	AT1G19000_colamp	AT1G19000	DA
HB5_colamp	AT5G65310	DA	HB34_colamp	AT3G28920	DA
HB5_colamp	AT5G65310	DA	TRP2_colamp	AT3G46590	DS
HB5_colamp	AT5G65310	DA	ERF35_colamp	AT3G60490	DA
HB5_colamp	AT5G65310	DA	CBF2_colamp	AT4G25470	DA
HB5_colamp	AT5G65310	DA	CBF3_colamp	AT4G25480	DA
HB5_colamp	AT5G65310	DA	MYBS2_colamp	AT5G08520	DA
HB5_colamp	AT5G65310	DA	TGA4_colamp	AT5G10030	DA
HB5_colamp	AT5G65310	DA	REM19_colamp	AT1G49480	DA
HB51_colamp	AT5G03790	NTR	TGA9_colamp	AT1G08320	DA
HB51_colamp	AT5G03790	NTR	HB21_colamp	AT2G18550	DA
HB51_colamp	AT5G03790	NTR	ERF34_colamp	AT2G44940	DA
HB51_colamp	AT5G03790	NTR	TRP2_colamp	AT3G46590	DS
HB51_colamp	AT5G03790	NTR	ERF35_colamp	AT3G60490	DA
HB51_colamp	AT5G03790	NTR	CBF2_colamp	AT4G25470	DA
HB51_colamp	AT5G03790	NTR	MYBS2_colamp	AT5G08520	DA
HB51_colamp	AT5G03790	NTR	TGA4_colamp	AT5G10030	DA
HB51_colamp	AT5G03790	NTR	TGA1_colamp	AT5G65210	DA
HB51_colamp	AT5G03790	NTR	REM19_colamp	AT1G49480	DA
HB53_colamp	AT5G66700	NTR	MYBS2_colamp	AT5G08520	DA
HB53_colamp	AT5G66700	NTR	TGA4_colamp	AT5G10030	DA
HY5_colamp	AT5G11260	DA	GBF3_colamp	AT2G46270	DA
HY5_colamp	AT5G11260	DA	AT1G19000_colamp	AT1G19000	DA
LBD16_colamp	AT2G42430	UA	bZIP16_colamp	AT2G35530	US
LBD18_colamp	AT2G45420	UA	NAM_colamp	AT1G52880	US
LBD18_colamp	AT2G45420	UA	bZIP16_colamp	AT2G35530	US
LBD18_colamp	AT2G45420	UA	LBD16_colamp	AT2G42430	UA
LBD18_colamp	AT2G45420	UA	ERF4_colamp	AT3G15210	UA
LBD19_colamp	AT2G45410	NTR	NAM_colamp	AT1G52880	US
LBD19_colamp	AT2G45410	NTR	CPP1_colamp	AT2G20110	US
LBD19_colamp	AT2G45410	NTR	bZIP16_colamp	AT2G35530	US
LBD19_colamp	AT2G45410	NTR	LBD16_colamp	AT2G42430	UA
LBD19_colamp	AT2G45410	NTR	ERF4_colamp	AT3G15210	UA
MYB3R1_colamp	AT4G32730	US	GBF3_colamp	AT2G46270	DA
MYB3R1_colamp	AT4G32730	US	AT1G19000_colamp	AT1G19000	DA
MYB3R1_colamp	AT4G32730	US	CBF3_colamp	AT4G25480	DA
MYB3R1_colamp	AT4G32730	US	HY5_colamp	AT5G11260	DA
MYB3R1_colamp	AT4G32730	US	TGA1_colamp	AT5G65210	DA
MYBS2_colamp	AT5G08520	DA	TGA9_colamp	AT1G08320	DA
MYBS2_colamp	AT5G08520	DA	HB21_colamp	AT2G18550	DA
MYBS2_colamp	AT5G08520	DA	TRP2_colamp	AT3G46590	DS
MYBS2_colamp	AT5G08520	DA	MYBS2_colamp	AT5G08520	DA
RAP2.10_colamp	AT5G52020	NTR	ERF34_colamp	AT2G44940	DA
RAP2.10_colamp	AT5G52020	NTR	ERF35_colamp	AT3G60490	DA
REM19_colamp	AT1G49480	DA	TGA9_colamp	AT1G08320	DA
REM19_colamp	AT1G49480	DA	HB24_colamp	AT2G18350	DA
REM19_colamp	AT1G49480	DA	HB21_colamp	AT2G18550	DA
REM19_colamp	AT1G49480	DA	ERF27_colamp	AT1G12630	DA
REM19_colamp	AT1G49480	DA	ERF34_colamp	AT2G44940	DA
REM19_colamp	AT1G49480	DA	GBF3_colamp	AT2G46270	DA
REM19_colamp	AT1G49480	DA	HB20_colamp	AT3G01220	DA
REM19_colamp	AT1G49480	DA	EPR1_colamp	AT1G18330	DA
REM19_colamp	AT1G49480	DA	AT1G19000_colamp	AT1G19000	DA
REM19_colamp	AT1G49480	DA	HB34_colamp	AT3G28920	DA
REM19_colamp	AT1G49480	DA	TRP2_colamp	AT3G46590	DS
REM19_colamp	AT1G49480	DA	CBF3_colamp	AT4G25480	DA
REM19_colamp	AT1G49480	DA	TGA4_colamp	AT5G10030	DA
REM19_colamp	AT1G49480	DA	TGA1_colamp	AT5G65210	DA
REM19_colamp	AT1G49480	DA	REM19_colamp	AT1G49480	DA
TCP22_colamp	AT1G72010	NTR	GBF3_colamp	AT2G46270	DA
TCP22_colamp	AT1G72010	NTR	HY5_colamp	AT5G11260	DA
TGA1_colamp	AT5G65210	DA	GBF3_colamp	AT2G46270	DA
TGA1_colamp	AT5G65210	DA	ERF35_colamp	AT3G60490	DA
TGA10_colamp	AT5G06839	NTR	ERF34_colamp	AT2G44940	DA
TGA10_colamp	AT5G06839	NTR	GBF3_colamp	AT2G46270	DA
TGA10_colamp	AT5G06839	NTR	ERF35_colamp	AT3G60490	DA
TGA4_colamp	AT5G10030	DA	ERF34_colamp	AT2G44940	DA
TGA4_colamp	AT5G10030	DA	GBF3_colamp	AT2G46270	DA
TGA4_colamp	AT5G10030	DA	ERF35_colamp	AT3G60490	DA
TGA6_colamp	AT3G12250	NTR	ERF34_colamp	AT2G44940	DA
TGA6_colamp	AT3G12250	NTR	GBF3_colamp	AT2G46270	DA
TGA6_colamp	AT3G12250	NTR	AT1G19000_colamp	AT1G19000	DA
TGA6_colamp	AT3G12250	NTR	ERF35_colamp	AT3G60490	DA
TGA6_colamp	AT3G12250	NTR	TGA4_colamp	AT5G10030	DA
TGA6_colamp	AT3G12250	NTR	TGA1_colamp	AT5G65210	DA
TGA9_colamp	AT1G08320	DA	ERF34_colamp	AT2G44940	DA
TGA9_colamp	AT1G08320	DA	GBF3_colamp	AT2G46270	DA
TGA9_colamp	AT1G08320	DA	AT1G19000_colamp	AT1G19000	DA
TGA9_colamp	AT1G08320	DA	ERF35_colamp	AT3G60490	DA
TGA9_colamp	AT1G08320	DA	TGA4_colamp	AT5G10030	DA
TGA9_colamp	AT1G08320	DA	TGA1_colamp	AT5G65210	DA
TGA9_colamp	AT1G08320	DA	HB5_colamp	AT5G65310	DA

## Sheet: S2C
Supplementary Table 2C. FindTFnet output and its processing.
	col TF links. The DAP-seq data on TF binding was taken from leaf gDNA possessing epigenetic DNA modifications
TF Name	TAIR ID	TF role in TFnet	TF Target Name	Target TAIR ID	Target TF role in TFnet
ABF2	AT1G45249	NTR	ERF15	AT2G31230	DS
ABF2	AT1G45249	NTR	AT1G19000	AT1G19000	DA
ABI5	AT2G36270	NTR	ERF15	AT2G31230	DS
ABI5	AT2G36270	NTR	GBF3	AT2G46270	DA
ABI5	AT2G36270	NTR	AT1G19000	AT1G19000	DA
AREB3	AT3G56850	NTR	AT1G74840	AT1G74840	DA
AREB3	AT3G56850	NTR	MYB70	AT2G23290	DA
AREB3	AT3G56850	NTR	ERF15	AT2G31230	DS
AREB3	AT3G56850	NTR	GBF3	AT2G46270	DA
AREB3	AT3G56850	NTR	AT1G19000	AT1G19000	DA
AREB3	AT3G56850	NTR	BEH2	AT4G36780	DA
AREB3	AT3G56850	NTR	MYB73	AT4G37260	DA
AT1G19000	AT1G19000	DA	HB21	AT2G18550	DA
AT1G19000	AT1G19000	DA	MYB73	AT4G37260	DA
AT1G74840	AT1G74840	DA	AT1G74840	AT1G74840	DA
AT1G74840	AT1G74840	DA	TGA9	AT1G08320	DA
AT1G74840	AT1G74840	DA	HB21	AT2G18550	DA
AT5G56840	AT5G56840	NTR	TGA9	AT1G08320	DA
BEH2	AT4G36780	DA	ERF27	AT1G12630	DA
BEH2	AT4G36780	DA	GBF3	AT2G46270	DA
BEH2	AT4G36780	DA	BEH2	AT4G36780	DA
BIM2	AT1G69010	NTR	AT1G74840	AT1G74840	DA
BIM2	AT1G69010	NTR	GBF3	AT2G46270	DA
BIM2	AT1G69010	NTR	AT1G19000	AT1G19000	DA
BIM2	AT1G69010	NTR	BEH2	AT4G36780	DA
BIM2	AT1G69010	NTR	TGA5	AT5G06960	DA
BIM2	AT1G69010	NTR	TGA4	AT5G10030	DA
BIM2	AT1G69010	NTR	bZIP3	AT5G15830	DA
BMY2	AT5G45300	US	ERF27	AT1G12630	DA
BMY2	AT5G45300	US	GBF3	AT2G46270	DA
BMY2	AT5G45300	US	AT1G19000	AT1G19000	DA
BMY2	AT5G45300	US	BEH2	AT4G36780	DA
BMY2	AT5G45300	US	MYB73	AT4G37260	DA
BPC1	AT2G01930	DA	BPC1	AT2G01930	DA
bZIP16	AT2G35530	US	ERF15	AT2G31230	DS
bZIP16	AT2G35530	US	AT1G19000	AT1G19000	DA
bZIP16	AT2G35530	US	KUA1	AT5G47390	DA
bZIP28	AT3G10800	NTR	ERF15	AT2G31230	DS
bZIP28	AT3G10800	NTR	GBF3	AT2G46270	DA
bZIP28	AT3G10800	NTR	AT1G19000	AT1G19000	DA
bZIP3	AT5G15830	DA	AT1G74840	AT1G74840	DA
bZIP3	AT5G15830	DA	ERF15	AT2G31230	DS
bZIP3	AT5G15830	DA	GBF3	AT2G46270	DA
bZIP3	AT5G15830	DA	AT1G19000	AT1G19000	DA
bZIP48	AT2G04038	NTR	ERF15	AT2G31230	DS
bZIP48	AT2G04038	NTR	GBF3	AT2G46270	DA
bZIP50	AT1G77920	DA	GBF3	AT2G46270	DA
bZIP53	AT3G62420	US	ERF15	AT2G31230	DS
bZIP53	AT3G62420	US	GBF3	AT2G46270	DA
bZIP53	AT3G62420	US	AT1G19000	AT1G19000	DA
bZIP68	AT1G32150	DA	AT1G74840	AT1G74840	DA
bZIP68	AT1G32150	DA	ERF15	AT2G31230	DS
bZIP68	AT1G32150	DA	GBF3	AT2G46270	DA
bZIP68	AT1G32150	DA	AT1G19000	AT1G19000	DA
bZIP68	AT1G32150	DA	BEH2	AT4G36780	DA
bZIP68	AT1G32150	DA	MYB73	AT4G37260	DA
CBF3	AT4G25480	DA	AT1G74840	AT1G74840	DA
CBF3	AT4G25480	DA	CAMTA1	AT5G09410	DA
CBF4	AT5G51990	NTR	AT1G74840	AT1G74840	DA
CBF4	AT5G51990	NTR	bZIP50	AT1G77920	DA
CBF4	AT5G51990	NTR	CAMTA1	AT5G09410	DA
CRF10	AT1G68550	UA	bZIP16	AT2G35530	US
CRF10	AT1G68550	UA	ERF11	AT1G28370	UA
DDF1	AT1G12610	NTR	AT1G74840	AT1G74840	DA
DDF1	AT1G12610	NTR	bZIP50	AT1G77920	DA
EPR1	AT1G18330	DA	HB13	AT1G69780	DA
EPR1	AT1G18330	DA	EPR1	AT1G18330	DA
EPR1	AT1G18330	DA	CBF3	AT4G25480	DA
EPR1	AT1G18330	DA	MYB73	AT4G37260	DA
EPR1	AT1G18330	DA	KUA1	AT5G47390	DA
EPR1	AT1G18330	DA	HB5	AT5G65310	DA
ERF11	AT1G28370	UA	bZIP16	AT2G35530	US
ERF112	AT2G33710	NTR	bZIP16	AT2G35530	US
ERF15	AT2G31230	DS	bZIP16	AT2G35530	US
ERF15	AT2G31230	DS	ERF11	AT1G28370	UA
ERF4	AT3G15210	UA	bZIP16	AT2G35530	US
FUF1	AT1G71450	NTR	bZIP16	AT2G35530	US
GBF3	AT2G46270	DA	ERF15	AT2G31230	DS
GBF3	AT2G46270	DA	GBF3	AT2G46270	DA
GBF3	AT2G46270	DA	AT1G19000	AT1G19000	DA
GBF5	AT2G18160	NTR	ERF15	AT2G31230	DS
GBF6	AT4G34590	NTR	ERF15	AT2G31230	DS
GBF6	AT4G34590	NTR	GBF3	AT2G46270	DA
GBF6	AT4G34590	NTR	AT1G19000	AT1G19000	DA
HB21	AT2G18550	DA	bZIP50	AT1G77920	DA
HB23	AT5G39760	NTR	MYB70	AT2G23290	DA
HB23	AT5G39760	NTR	BEH2	AT4G36780	DA
HB23	AT5G39760	NTR	MYB73	AT4G37260	DA
HB25/ZFHD2	AT5G65410	NTR	MYB70	AT2G23290	DA
HB25/ZFHD2	AT5G65410	NTR	AT1G19000	AT1G19000	DA
HB25/ZFHD2	AT5G65410	NTR	MYB73	AT4G37260	DA
HB32	AT1G14687	NTR	HB21	AT2G18550	DA
HB32	AT1G14687	NTR	GBF3	AT2G46270	DA
HB32	AT1G14687	NTR	BEH2	AT4G36780	DA
HB33	AT1G75240	NTR	MYB70	AT2G23290	DA
HB33	AT1G75240	NTR	AT1G19000	AT1G19000	DA
HB33	AT1G75240	NTR	MYB73	AT4G37260	DA
HB40	AT4G36740	US	bZIP50	AT1G77920	DA
HB40	AT4G36740	US	TGA4	AT5G10030	DA
HB53	AT5G66700	NTR	bZIP50	AT1G77920	DA
HB53	AT5G66700	NTR	TGA4	AT5G10030	DA
KUA1	AT5G47390	DA	AT1G74840	AT1G74840	DA
KUA1	AT5G47390	DA	TGA9	AT1G08320	DA
KUA1	AT5G47390	DA	KUA1	AT5G47390	DA
LBD18	AT2G45420	UA	bZIP16	AT2G35530	US
MYB58	AT1G16490	NTR	BPC1	AT2G01930	DA
MYB58	AT1G16490	NTR	VRN1	AT3G18990	DA
MYB70	AT2G23290	DA	MYB70	AT2G23290	DA
MYB70	AT2G23290	DA	GBF3	AT2G46270	DA
MYB70	AT2G23290	DA	MYB73	AT4G37260	DA
MYB73	AT4G37260	DA	MYB70	AT2G23290	DA
MYB73	AT4G37260	DA	GBF3	AT2G46270	DA
MYB73	AT4G37260	DA	MYB73	AT4G37260	DA
NAC47	AT3G04070	US	bZIP68	AT1G32150	DA
NAP	AT1G69490	NTR	bZIP68	AT1G32150	DA
TCP20	AT3G27010	US	GBF3	AT2G46270	DA
TCP7	AT5G23280	NTR	GBF3	AT2G46270	DA
TGA4	AT5G10030	DA	ERF15	AT2G31230	DS
TGA4	AT5G10030	DA	GBF3	AT2G46270	DA
TGA5	AT5G06960	DA	GBF3	AT2G46270	DA
TGA6	AT3G12250	NTR	bZIP50	AT1G77920	DA
TGA6	AT3G12250	NTR	ERF15	AT2G31230	DS
TGA6	AT3G12250	NTR	GBF3	AT2G46270	DA
TGA9	AT1G08320	DA	bZIP50	AT1G77920	DA
TGA9	AT1G08320	DA	ERF15	AT2G31230	DS
TGA9	AT1G08320	DA	GBF3	AT2G46270	DA
VRN1	AT3G18990	DA	ERF27	AT1G12630	DA
VRN1	AT3G18990	DA	MYB73	AT4G37260	DA
VRN1	AT3G18990	DA	KUA1	AT5G47390	DA

## Sheet: S2D
Supplementary Table 2D. FindTFnet output and its processing.
	col&colamp TF links. TF links common for col and colamp TF links
TF Name	TAIR ID	TF role in TFnet	TF Target Name	Target TAIR ID	Target TF role in TFnet
ABI5	AT2G36270	NTR	AT1G19000	AT1G19000	DA
ABI5	AT2G36270	NTR	GBF3	AT2G46270	DA
AREB3	AT3G56850	NTR	AT1G19000	AT1G19000	DA
AREB3	AT3G56850	NTR	GBF3	AT2G46270	DA
AT1G19000	AT1G19000	DA	HB21	AT2G18550	DA
AT5G56840	AT5G56840	NTR	TGA9	AT1G08320	DA
BIM2	AT1G69010	NTR	AT1G19000	AT1G19000	DA
BMY2	AT5G45300	US	AT1G19000	AT1G19000	DA
bZIP16	AT2G35530	US	AT1G19000	AT1G19000	DA
bZIP48	AT2G04038	NTR	GBF3	AT2G46270	DA
bZIP53	AT3G62420	US	AT1G19000	AT1G19000	DA
bZIP53	AT3G62420	US	GBF3	AT2G46270	DA
EPR1	AT1G18330	DA	CBF3	AT4G25480	DA
EPR1	AT1G18330	DA	EPR1	AT1G18330	DA
EPR1	AT1G18330	DA	HB5	AT5G65310	DA
ERF112	AT2G33710	NTR	bZIP16	AT2G35530	US
ERF4	AT3G15210	UA	bZIP16	AT2G35530	US
GBF3	AT2G46270	DA	AT1G19000	AT1G19000	DA
GBF3	AT2G46270	DA	GBF3	AT2G46270	DA
GBF6	AT4G34590	NTR	AT1G19000	AT1G19000	DA
GBF6	AT4G34590	NTR	GBF3	AT2G46270	DA
HB25/ZFHD2	AT5G65410	NTR	AT1G19000	AT1G19000	DA
HB33	AT1G75240	NTR	AT1G19000	AT1G19000	DA
HB40	AT4G36740	US	TGA4	AT5G10030	DA
HB53	AT5G66700	NTR	TGA4	AT5G10030	DA
LBD18	AT2G45420	UA	bZIP16	AT2G35530	US
TGA4	AT5G10030	DA	GBF3	AT2G46270	DA
TGA6	AT3G12250	NTR	GBF3	AT2G46270	DA
TGA9	AT1G08320	DA	GBF3	AT2G46270	DA

## Sheet: S2E
Supplementary Table 2D. FindTFnet output and its processing.
	Links among transcriptionally regulated TFs, which DAP-seq peaks are enriched in DEG promoters (1000 nts)
TF name	TF TAIR ID	TF role in TFnet	TF Target Name	Target TAIR ID	Target TF role in TFnet
BMY2	AT5G45300	US	AT1G19000	AT1G19000	DA
bZIP16	AT2G35530	US	AT1G19000	AT1G19000	DA
bZIP3	AT5G15830	DA	AT1G19000	AT1G19000	DA
bZIP53	AT3G62420	US	AT1G19000	AT1G19000	DA
bZIP68	AT1G32150	DA	AT1G19000	AT1G19000	DA
GBF3	AT2G46270	DA	AT1G19000	AT1G19000	DA
AT1G74840	AT1G74840	DA	AT1G74840	AT1G74840	DA
bZIP3	AT5G15830	DA	AT1G74840	AT1G74840	DA
bZIP68	AT1G32150	DA	AT1G74840	AT1G74840	DA
CBF3	AT4G25480	DA	AT1G74840	AT1G74840	DA
KUA1	AT5G47390	DA	AT1G74840	AT1G74840	DA
BEH2	AT4G36780	DA	BEH2	AT4G36780	DA
BMY2	AT5G45300	US	BEH2	AT4G36780	DA
bZIP68	AT1G32150	DA	BEH2	AT4G36780	DA
BPC1	AT2G01930	DA	BPC1	AT2G01930	DA
CRF10	AT1G68550	UA	bZIP16	AT2G35530	US
ERF11	AT1G28370	UA	bZIP16	AT2G35530	US
ERF15	AT2G31230	DS	bZIP16	AT2G35530	US
ERF4	AT3G15210	UA	bZIP16	AT2G35530	US
LBD18	AT2G45420	UA	bZIP16	AT2G35530	US
HB21	AT2G18550	DA	bZIP50	AT1G77920	DA
HB40	AT4G36740	US	bZIP50	AT1G77920	DA
TGA9	AT1G08320	DA	bZIP50	AT1G77920	DA
NAC47	AT3G04070	US	bZIP68	AT1G32150	DA
CBF3	AT4G25480	DA	CAMTA1	AT5G09410	DA
EPR1	AT1G18330	DA	CBF3	AT4G25480	DA
EPR1	AT1G18330	DA	EPR1	AT1G18330	DA
CRF10	AT1G68550	UA	ERF11	AT1G28370	UA
ERF15	AT2G31230	DS	ERF11	AT1G28370	UA
bZIP16	AT2G35530	US	ERF15	AT2G31230	DS
bZIP3	AT5G15830	DA	ERF15	AT2G31230	DS
bZIP53	AT3G62420	US	ERF15	AT2G31230	DS
bZIP68	AT1G32150	DA	ERF15	AT2G31230	DS
GBF3	AT2G46270	DA	ERF15	AT2G31230	DS
TGA4	AT5G10030	DA	ERF15	AT2G31230	DS
TGA9	AT1G08320	DA	ERF15	AT2G31230	DS
BEH2	AT4G36780	DA	ERF27	AT1G12630	DA
BMY2	AT5G45300	US	ERF27	AT1G12630	DA
VRN1	AT3G18990	DA	ERF27	AT1G12630	DA
BEH2	AT4G36780	DA	GBF3	AT2G46270	DA
BMY2	AT5G45300	US	GBF3	AT2G46270	DA
bZIP3	AT5G15830	DA	GBF3	AT2G46270	DA
bZIP50	AT1G77920	DA	GBF3	AT2G46270	DA
bZIP53	AT3G62420	US	GBF3	AT2G46270	DA
bZIP68	AT1G32150	DA	GBF3	AT2G46270	DA
GBF3	AT2G46270	DA	GBF3	AT2G46270	DA
MYB70	AT2G23290	DA	GBF3	AT2G46270	DA
MYB73	AT4G37260	DA	GBF3	AT2G46270	DA
TCP20	AT3G27010	US	GBF3	AT2G46270	DA
TGA4	AT5G10030	DA	GBF3	AT2G46270	DA
TGA5	AT5G06960	DA	GBF3	AT2G46270	DA
TGA9	AT1G08320	DA	GBF3	AT2G46270	DA
EPR1	AT1G18330	DA	HB13	AT1G69780	DA
AT1G19000	AT1G19000	DA	HB21	AT2G18550	DA
AT1G74840	AT1G74840	DA	HB21	AT2G18550	DA
EPR1	AT1G18330	DA	HB5	AT5G65310	DA
bZIP16	AT2G35530	US	KUA1	AT5G47390	DA
EPR1	AT1G18330	DA	KUA1	AT5G47390	DA
KUA1	AT5G47390	DA	KUA1	AT5G47390	DA
VRN1	AT3G18990	DA	KUA1	AT5G47390	DA
MYB70	AT2G23290	DA	MYB70	AT2G23290	DA
MYB73	AT4G37260	DA	MYB70	AT2G23290	DA
AT1G19000	AT1G19000	DA	MYB73	AT4G37260	DA
BMY2	AT5G45300	US	MYB73	AT4G37260	DA
bZIP68	AT1G32150	DA	MYB73	AT4G37260	DA
EPR1	AT1G18330	DA	MYB73	AT4G37260	DA
MYB70	AT2G23290	DA	MYB73	AT4G37260	DA
MYB73	AT4G37260	DA	MYB73	AT4G37260	DA
VRN1	AT3G18990	DA	MYB73	AT4G37260	DA
HB40	AT4G36740	US	TGA4	AT5G10030	DA
AT1G74840	AT1G74840	DA	TGA9	AT1G08320	DA
KUA1	AT5G47390	DA	TGA9	AT1G08320	DA

## Sheet: S2F
Supplementary Table 2F. FindTFnet output and its processing.
	ARFs targets in the TFRN found in Chip-seq data of ARF6 (GSE51770, 1000 nts), ARF5, ARF7, ARF10 (Xie et al., 2022 ), ARF3 (Simonini et al., 2017, 1000 nts)
TF name	TAIR ID	TFRN function	Activators			Repressor	Repressor and activator
			ARF6	ARF5	ARF7	ARF10	ARF3
AT1G19000	AT1G19000	DA		#		#
AT1G74840	AT1G74840	DA		#	#
BEH2	AT4G36780	DA	#	#		#	#
BMY2	AT5G45300	US		#
BPC1	AT2G01930	DA			#	#
bZIP16	AT2G35530	US
bZIP3	AT5G15830	DA		#
bZIP50	AT1G77920	DA			#	#
bZIP53	AT3G62420	US	#
bZIP68	AT1G32150	DA		#
CAMTA1	AT5G09410	DA		#	#	#
CBF3	AT4G25480	DA		#	#	#	#
CRF10	AT1G68550	UA	#	#
DEL2	AT5G14960	UA
EPR1	AT1G18330	DA	#	#	#	#
ERF11	AT1G28370	UA					#
ERF15	AT2G31230	DS		#	#	#
ERF27	AT1G12630	DA		#
ERF4	AT3G15210	UA
GBF3	AT2G46270	DA	#	#	#	#
HB13	AT1G69780	DA		#	#	#
HB18	AT1G70920	US		#	#	#
HB21	AT2G18550	DA		#		#
HB40	AT4G36740	US		#
HB5	AT5G65310	DA	#	#	#	#
KUA1	AT5G47390	DA
LBD18	AT2G45420	UA		#
LCL1	AT5G02840	DA				#
MYB3R1	AT4G32730	UA			#	#
MYB70	AT2G23290	DA	#		#	#	#
MYB73	AT4G37260	DA	#	#			#
NAC47	AT3G04070	US	#	#		#
NAM	AT1G52880	US		#
RAP2.12	AT1G53910	DS
TCP20	AT3G27010	US		#		#	#
TGA4	AT5G10030	DA		#
TGA5	AT5G06960	DA		#		#
TGA9	AT1G08320	DA		#	#
VRN1	AT3G18990	DA		#	#	#

## Sheet: S3A
Supplementary Table 3A. Verification of the functional types of TF regulators predicted with FindTFnet
	# experimental data from (Hummel, N. F., Zhou, A., Li, B., Markel, K., Ornelas, I. J., & Shih, P. M. (2023). The trans-regulatory landscape of gene networks in plants. Cell Systems, 14(6), 501-511)
	The predicted regulator function supported by the experimental data is depicted in bold. The one contradictory to the experimental data is marked with the asterisk.
	TED, transcriptional effector domain; NA, the TF was not included in the experimental study (Hummel et al., 2023); minimally active, the functional type of the TF could not be reliably determined according to (Hummel et al., 2023).
Transcription factor	TAIR ID	Predicted regulator function	TED activity (large-scale experiment)#	TF activity (fine-scale experiments)
Downregulated Activators (DAs)
AT1G19000	AT1G19000	Activator*	Repressor
AT1G74840	AT1G74840	Activator	NA
BEH2	AT4G36780	Activator	NA
BPC1	AT2G01930	Activator*	NA	Repressor (Simonini, S., Roig-Villanova, I., Gregis, V., Colombo, B., Colombo, L., & Kater, M. M. (2012). Basic pentacysteine proteins mediate MADS domain complex binding to the DNA for tissue-specific expression of target genes in Arabidopsis. The Plant Cell, 24(10), 4163-4172)
bZIP3	AT5G15830	Activator	Activator	Activator (Huang, P. Y., Catinot, J., & Zimmerli, L. (2016). Ethylene response factors in Arabidopsis immunity. Journal of experimental botany, 67(5), 1231-1241)
bZIP50	AT1G77920	Activator	NA	Activator (Shearer, H. L., Wang, L., DeLong, C., Despres, C., & Fobert, P. R. (2009). NPR1 enhances the DNA binding activity of the Arabidopsis bZIP transcription factor TGA7. Botany, 87(6), 561-570.; Shi, X., Che, Z., Xu, G., & Ming, Z. (2022). Crystal structure of transcription factor TGA7 from Arabidopsis. Biochemical and Biophysical Research Communications, 637, 322-330)
bZIP68	AT1G32150	Activator	Activator	Activator, repressor (Li, Y., Liu, W., Zhong, H., Zhang, H. L., & Xia, Y. (2019). Redox‐sensitive bZIP 68 plays a role in balancing stress tolerance with growth in Arabidopsis. The Plant Journal, 100(4), 768-783)
CAMTA1	AT5G09410	Activator	NA	Activator (Pandey, N., Ranjan, A., Pant, P., Tripathi, R. K., Ateek, F., Pandey, H. P., ... & Sawant, S. V. (2013). CAMTA 1 regulates drought responses in Arabidopsis thaliana. BMC genomics, 14, 1-23)
CBF3	AT4G25480	Activator	Strong Activator	Activator (Gilmour, S. J., Zarka, D. G., Stockinger, E. J., Salazar, M. P., Houghton, J. M., & Thomashow, M. F. (1998). Low temperature regulation of the Arabidopsis CBF family of AP2 transcriptional activators as an early step in cold‐induced COR gene expression. The Plant Journal, 16(4), 433-442)
EPR1	AT1G18330	Activator*	NA	Repressor (Tian, Y. Y., Li, W., Wang, M. J., Li, J. Y., Davis, S. J., & Liu, J. X. (2022). REVEILLE 7 inhibits the expression of the circadian clock gene EARLY FLOWERING 4 to fine‐tune hypocotyl growth in response to warm temperatures. Journal of Integrative Plant Biology, 64(7), 1310-1324)
ERF27	AT1G12630	Activator	Strong Activator
GBF3	AT2G46270	Activator	Activator	Activator (Dixit, S. K., Gupta, A., Fatima, U., & Senthil-Kumar, M. (2019). AtGBF3 confers tolerance to Arabidopsis thaliana against combined drought and Pseudomonas syringae stress. Environmental and Experimental Botany, 168, 103881)
HB5	AT5G65310	Activator*	Minimally active	Repressor (De Smet, I., Lau, S., Ehrismann, J. S., Axiotis, I., Kolb, M., Kientz, M., ... & Jürgens, G. (2013). Transcriptional repression of BODENLOS by HD-ZIP transcription factor HB5 in Arabidopsis thaliana. Journal of experimental botany, 64(10), 3009-3019)
HB13	AT1G69780	Activator	Activator	Activator (Cabello, J. V., Arce, A. L., & Chan, R. L. (2012). The homologous HD‐Zip I transcription factors HaHB1 and AtHB13 confer cold tolerance via the induction of pathogenesis‐related and glucanase proteins. The Plant Journal, 69(1), 141-153)
HB21	AT2G18550	Activator*	Minimally Active	Repressor (Zhang, C., Xiong, A. T., Ren, M. Y., Zhao, Y., Huang, M. J., Zhang, Z., ... & Yang, Z. N. (2023). A double negative cascade mediated by epigenetic modifications of EFD (Exine Formation Defect) to HB21 coordinates anther development in plant. Preprint)
KUA1/MYBH	AT5G47390	Activator*	Repressor	Repressor (Lu, D., Wang, T., Persson, S., Mueller-Roeber, B., & Schippers, J. H. (2014). Transcriptional control of ROS homeostasis by KUODA1 regulates cell expansion during leaf development. Nature communications, 5(1), 3767; Huang, C. K., Lo, P. C., Huang, L. F., Wu, S. J., Yeh, C. H., & Lu, C. A. (2015). A single-repeat MYB transcription repressor, MYBH, participates in regulation of leaf sene…
LCL1/RVE4	AT5G02840	Activator	Minimally Active	Activator (Li, B., Gao, Z., Liu, X., Sun, D., & Tang, W. (2019). Transcriptional profiling reveals a time-of-day-specific role of REVEILLE 4/8 in regulating the first wave of heat shock–induced gene expression in Arabidopsis. The Plant Cell, 31(10), 2353-2369)
MYB70	AT2G23290	Activator	NA	Activator, repressor (Wan, J., Wang, R., Zhang, P., Sun, L., Ju, Q., Huang, H., ... & Xu, J. (2021). MYB70 modulates seed germination and root system development in Arabidopsis. Iscience, 24(11))
MYB73	AT4G37260	Activator	NA	Activator (Yang, Y., Zhang, L., Chen, P., Liang, T., Li, X., & Liu, H. (2020). UV‐B photoreceptor UVR8 interacts with MYB73/MYB77 to regulate auxin responses and lateral root development. The EMBO journal, 39(2), e101928) repressor (Wang, L., Qiu, T., Yue, J., Guo, N., He, Y., Han, X., ... & Wang, X. (2021). Arabidopsis ADF1 is regulated by MYB73 and is involved in response to salt stress affecti…
TGA4	AT5G10030	Activator	Minimally Active	Activator (Alvarez, J. M., Riveras, E., Vidal, E. A., Gras, D. E., Contreras‐López, O., Tamayo, K. P., ... & Gutiérrez, R. A. (2014). Systems approach identifies TGA 1 and TGA 4 transcription factors as important regulatory components of the nitrate response of A rabidopsis thaliana roots. The Plant Journal, 80(1), 1-13 ) repressor (Hummel, N. F., Zhou, A., Li, B., Markel, K., Ornelas, I. J., & S…
TGA5	AT5G06960	Activator	Repressor	Activator (Hussain, R. M., Sheikh, A. H., Haider, I., Quareshy, M., & Linthorst, H. J. (2018). Arabidopsis WRKY50 and TGA transcription factors synergistically activate expression of PR1. Frontiers in plant science, 9, 930)
TGA9	AT1G08320	Activator	NA	Activator (Wang, P., Nolan, T. M., Yin, Y., & Bassham, D. C. (2020). Identification of transcription factors that regulate ATG8 expression and autophagy in Arabidopsis. Autophagy, 16(1), 123-139)
VRN1	AT3G18990	Activator*	Minimally Active	Repressor (Levy, Y. Y., Mesnage, S., Mylne, J. S., Gendall, A. R., & Dean, C. (2002). Multiple roles of Arabidopsis VRN1 in vernalization and flowering time control. Science, 297(5579), 243-246)
Downregulated Suppressors (DSes)
ERF15	AT2G31230	Repressor*	Activator
RAP2.12	AT1G53910	Repressor*	Strong Activator	Activator (Gasch, P., Fundinger, M., Müller, J. T., Lee, T., Bailey-Serres, J., & Mustroph, A. (2016). Redundant ERF-VII transcription factors bind to an evolutionarily conserved cis-motif to regulate hypoxia-responsive gene expression in Arabidopsis. The Plant Cell, 28(1), 160-180; Yao, Y., He, R. J., Xie, Q. L., Zhao, X. H., Deng, X. M., He, J. B., ... & Wu, A. M. (2017). ETHYLENE RESPONSE FACT…
Upregulated Activators (UAs)
CRF10	AT1G68550	Activator	Strong Activator
DEL2/E2L1/E2FD	AT5G14960	Activator	Minimally Active	Activator (Sozzani, R., Maggio, C., Giordo, R., Umana, E., Ascencio-Ibañez, J. T., Hanley-Bowdoin, L., ... & Albani, D. (2010). The E2FD/DEL2 factor is a component of a regulatory network controlling cell proliferation and development in Arabidopsis. Plant Molecular Biology, 72, 381-395) repressor (Kosugi, S., & Ohashi, Y. (2002). E2Ls, E2F-like repressors of Arabidopsis that bind to E2F sites in…
ERF11	AT1G28370	Activator	Repressor	Activator (Zheng, X., Xing, J., Zhang, K., Pang, X., Zhao, Y., Wang, G., ... & Dong, J. (2019). Ethylene response factor ERF11 activates BT4 transcription to regulate immunity to Pseudomonas syringae. Plant physiology, 180(2), 1132-1151) repressor (Li, Z., Zhang, L., Yu, Y., Quan, R., Zhang, Z., Zhang, H., & Huang, R. (2011). The ethylene response factor AtERF11 that is transcriptionally modulate…
ERF4	AT3G15210	Activator	Repressor	Activator, repressor (Riester, L., Köster-Hofmann, S., Doll, J., Berendzen, K. W., & Zentgraf, U. (2019). Impact of alternatively Polyadenylated Isoforms of ETHYLENE RESPONSE FACTOR4 with Activator and Repressor Function on Senescence in Arabidopsis thaliana L. Genes, 10(2), 91)
LBD18	AT2G45420	Activator	Activator	Activator (Lee, H.W., Kim, M.J., Kim, N.Y., Lee, S.H., Kim J. (2013). LBD18 acts as a transcriptional activator that directly binds to the EXPANSIN14 promoter in promoting lateral root emergence of Arabidopsis. Plant J. 73(2):212-224
MYB3R1	AT4G32730	Activator	NA	Activator (Haga, N., Kato, K., Murase, M., Araki, S., Kubo, M., Demura, T., ... & Ito, M. (2007). R1R2R3-Myb proteins positively regulate cytokinesis through activation of KNOLLE transcription in Arabidopsis thaliana. Development. 134(6), 1101-1110 Haga, N., Kobayashi, K., Suzuki, T., Maeo, K., Kubo, M., Ohtani, M., ... & Ito, M. (2011). Mutations in MYB3R1 and MYB3R4 cause pleiotropic developmen…
Upregulated Suppressors (USes)
BMY2	AT5G45300	Repressor*	NA	Activator (Reinhold, H., Soyk, S., Šimková, K., Hostettler, C., Marafino, J., Mainiero, S., ... & Zeeman, S. C. (2011). β-Amylase–Like proteins function as transcription factors in Arabidopsis, controlling shoot growth and development. The Plant Cell, 23(4), 1391-1403)
bZIP16	AT2G35530	Repressor	NA	Repressor (Hsieh, W. P., Hsieh, H. L., & Wu, S. H. (2012). Arabidopsis bZIP16 transcription factor integrates light and hormone signaling pathways to regulate early seedling development. The Plant Cell, 24(10), 3997-4011. Shaikhali, J., Norén, L., de Dios Barajas-López, J., Srivastava, V., König, J., Sauer, U. H., ... & Strand, Å. (2012). Redox-mediated mechanisms regulate DNA binding activity of…
bZIP53	AT3G62420	Repressor*	Minimally Active	Activator (Alonso, R., Onate-Sanchez, L., Weltmeier, F., Ehlert, A., Diaz, I., Dietrich, K., ... & Dröge-Laser, W. (2009). A pivotal role of the basic leucine zipper transcription factor bZIP53 in the regulation of Arabidopsis seed maturation gene expression based on heterodimerization and protein complex formation. The Plant Cell, 21(6), 1747-1761 Weltmeier, F., Rahmani, F., Ehlert, A., Dietric…
HB18	AT1G70920	Repressor	Minimally Active
HB40	AT4G36740	Repressor*	Activator	Activator (Dong, S., Tarkowska, D., Sedaghatmehr, M., Welsch, M., Gupta, S., Mueller-Roeber, B., & Balazadeh, S. (2022). The HB40-JUB1 transcriptional regulatory network controls gibberellin homeostasis in Arabidopsis. Molecular Plant, 15(2), 322-339)
NAC47	AT3G04070	Repressor*	Strong Activator	Activator (Rauf, M., Arif, M., Fisahn, J., Xue, G. P., Balazadeh, S., & Mueller-Roeber, B. (2013). NAC transcription factor speedy hyponastic growth regulates flooding-induced leaf movement in Arabidopsis. The Plant Cell, 25(12), 4941-4955.)
NAM	AT1G52880	Repressor*	Activator	Activator (Duval, M., Hsieh, T.F., Kim, S.Y., & Thomas, T.L. (2002) Molecular characterization of AtNAM: a member of the Arabidopsis NAC domain superfamily. Plant molecular biology, 50, 237-248)
TCP20	AT3G27010	Repressor	Minimally Active	Activator, repressor (Danisman, S., Van der Wal, F., Dhondt, S., Waites, R., de Folter, S., Bimbo, A., ... & Immink, R. G. (2012). Arabidopsis class I and class II TCP transcription factors regulate jasmonic acid metabolism and leaf development antagonistically. Plant physiology, 159(4), 1511-1523)

## Sheet: S3B
Supplementary Table 3B. Verification of the functional types of TF regulators predicted with FindTFnet
	Recognazied TF motives in promoters of AT1G19000, GBF3, bZIP16, ERF15
TF name	PWM_name	site_start_to_tss	site_end_to_tss	site_start	site_end	strand	site
AT1G19000	bZIP16_site_jaspar	-94	-80	6562871	6562886	0	AATAAACACGTGTCA
AT1G19000	bZIP3_site_jaspar	-94	-80	6562871	6562886	0	AATAAACACGTGTCA
AT1G19000	bZIP68_site_jaspar	-94	-80	6562871	6562886	1	TGACACGTGTTTATT
AT1G19000	GBF3_site_jaspar	-94	-80	6562871	6562886	1	TGACACGTGTTTATT
AT1G19000	bZIP68_site_macs	-92	-81	6562872	6562884	1	GACACGTGTTTA
AT1G19000	GBF3_site_macs	-93	-80	6562871	6562885	1	TGACACGTGTTTAT
GBF3	bZIP68_site_jaspar	-16	-2	19000164	19000179	0	AGACACGTGTCATGA
GBF3	GBF3_site_jaspar	-16	-2	19000164	19000179	0	AGACACGTGTCATGA
GBF3	BEH2_site_jaspar	-114	-104	19000066	19000077	1	GAACACGTGTA
GBF3	BMY2_site_jaspar	-13	-3	19000167	19000178	0	GACACGTGTCA
GBF3	bZIP68_site_macs	-115	-104	19000065	19000077	0	TACACGTGTTCG
GBF3	bZIP68_site_macs	-14	-3	19000166	19000178	0	GACACGTGTCAT
GBF3	GBF3_site_macs	-15	-2	19000165	19000179	0	AGACACGTGTCATG
GBF3	BEH2_site_macs	-115	-102	19000065	19000079	1	CGAACACGTGTACG
GBF3	BEH2_site_macs	-14	-1	19000166	19000180	1	ATGACACGTGTCTG
GBF3	BMY2_site_macs	-13	-2	19000167	19000179	1	TGACACGTGTCT
bZIP16	ERF11_site_macs	-740	-730	14927339	14927350	1	CCGCCGCCACA
ERF15	bZIP3_site_jaspar	-191	-177	13307749	13307764	1	TATTTACACGTGGCG
ERF15	bZIP3_site_jaspar	-271	-257	13307829	13307844	1	ACCGGTGATGTGGCA
ERF15	bZIP3_site_jaspar	-292	-278	13307850	13307865	0	AAAGCTTACGTGGCA
ERF15	bZIP68_site_jaspar	-191	-177	13307749	13307764	0	CGCCACGTGTAAATA
ERF15	bZIP68_site_jaspar	-292	-278	13307850	13307865	1	TGCCACGTAAGCTTT
ERF15	GBF3_site_jaspar	-191	-177	13307749	13307764	0	CGCCACGTGTAAATA
ERF15	GBF3_site_jaspar	-271	-257	13307829	13307844	0	TGCCACATCACCGGT
ERF15	GBF3_site_jaspar	-292	-278	13307850	13307865	1	TGCCACGTAAGCTTT
ERF15	bZIP53_site_jaspar	-271	-257	13307829	13307844	1	ACCGGTGATGTGGCA
ERF15	bZIP53_site_jaspar	-292	-278	13307850	13307865	0	AAAGCTTACGTGGCA
ERF15	bZIP16_site_jaspar	-191	-177	13307749	13307764	1	TATTTACACGTGGCG
ERF15	bZIP16_site_jaspar	-271	-257	13307829	13307844	1	ACCGGTGATGTGGCA
ERF15	bZIP16_site_jaspar	-292	-278	13307850	13307865	0	AAAGCTTACGTGGCA
ERF15	bZIP3_site_macs	-289	-279	13307851	13307862	1	GCCACGTAAGC
ERF15	bZIP3_site_macs	-270	-260	13307832	13307843	0	GCCACATCACC
ERF15	bZIP68_site_macs	-290	-279	13307851	13307863	1	GCCACGTAAGCT
ERF15	bZIP68_site_macs	-190	-179	13307751	13307763	0	GCCACGTGTAAA
ERF15	GBF3_site_macs	-291	-278	13307850	13307864	1	TGCCACGTAAGCTT
ERF15	GBF3_site_macs	-271	-258	13307830	13307844	0	TGCCACATCACCGG
ERF15	GBF3_site_macs	-191	-178	13307750	13307764	0	CGCCACGTGTAAAT
ERF15	bZIP53_site_macs	-291	-278	13307850	13307864	1	TGCCACGTAAGCTT
ERF15	bZIP53_site_macs	-271	-258	13307830	13307844	0	TGCCACATCACCGG
ERF15	bZIP16_site_macs	-191	-177	13307749	13307764	0	CGCCACGTGTAAATA
ERF15	bZIP16_site_macs	-292	-278	13307850	13307865	0	AAAGCTTACGTGGCA

[truncated: 21 more sheets: S4A, S4B, S5A, S5B, S6A, S6B, S7A, S7B, S8A, S8B, S9A, S9B, S10A, S10B, S11, S12A, S12B, S13, S14A, S14B …]
